# Supplementary material for: Young Plasma Rejuvenates Blood DNA Methylation Profile, Extends Mean Lifespan, and Improves Physical Appearance in Old Rats
Source: J Gerontol A Biol Sci Med Sci. 2024 Mar 2;79(5):glae071. doi: 10.1093/gerona/glae071 (PMC11020299; doi:10.1093/gerona/glae071)
Supplement: glae071_suppl_Supplementary_Material [file glae071_suppl_supplementary_material.zip]

Archive with 8 entries (7 files):
- Suppl Table 1-5/
- Suppl Table 1-5/CEGeniusLog.txt
- Suppl Table 1-5/Supp Table Captions 1-5.docx
- Suppl Table 1-5/Suppl Table 1-Hypermethylated CpGs.xlsx
- Suppl Table 1-5/Suppl Table 2-Hypomethylated CpGs.xlsx
- Suppl Table 1-5/Suppl Table 3-Hypermethylated  promoters.xlsx
- Suppl Table 1-5/Suppl Table 5-Feature Enrichment.xlsx
- Suppl Table 1-5/Suppl. Table 4-Hypomethylated pPromoters.xlsx
