# Supplementary material for: Young Plasma Rejuvenates Blood DNA Methylation Profile, Extends Mean Lifespan, and Improves Physical Appearance in Old Rats
Source: J Gerontol A Biol Sci Med Sci. 2024 Mar 2;79(5):glae071. doi: 10.1093/gerona/glae071 (PMC11020299; doi:10.1093/gerona/glae071)
Supplement: glae071_suppl_Supplementary_Material [file glae071_suppl_supplementary_material.zip › Suppl Table 1-5/CEGeniusLog.txt]

Date and Time	Username	UserDomainname	Filenamepath	Error Number	Error Message	System Exception	Error LineNumber	Error MethodName	Applicationstarttime	Applicationendtime	CPU Used (%)	RAM Used (MB)

01-Mar-24 16:01:56	9107477	HS-J-PCOUP-02	CEGenius v2.6.48	\\\\j-fs01\\OUP_Journals-L\\Production\\GERONA\\glae071\\FROM_CLIENT\\Accepted_manuscripts\\jgbs-2023-158-20240228130541\\suppl_data\\Suppl Table 1-5\\Supp Table Captions 1-5.docx	ThisAddInErr_007	Error in Validating MoveToWord	Root element is missing.	0	Application_DocumentBeforeClose			0%	2473MB
01-Mar-24 16:02:56	9107477	HS-J-PCOUP-02	CEGenius v2.6.48	\\\\j-fs01\\OUP_Journals-L\\Production\\GERONA\\glae071\\FROM_CLIENT\\Accepted_manuscripts\\jgbs-2023-158-20240228130541\\suppl_data\\Suppl Table 1-5\\Supp Table Captions 1-5.docx	CEGDocVariableError0003	Unable find the MetaXml Name from the document: 	Object has been deleted.	0	ReadDocVariable		2024-03-01 04:01:56	34.18685%	2370MB
01-Mar-24 16:02:56	9107477	HS-J-PCOUP-02	CEGenius v2.6.48	\\\\j-fs01\\OUP_Journals-L\\Production\\GERONA\\glae071\\FROM_CLIENT\\Accepted_manuscripts\\jgbs-2023-158-20240228130541\\suppl_data\\Suppl Table 1-5\\Supp Table Captions 1-5.docx	ThisAddInErr_007	Error in Validating MoveToWord	Root element is missing.	0	Application_DocumentBeforeClose		2024-03-01 04:01:56	100%	2370MB
01-Mar-24 16:02:56	9107477	HS-J-PCOUP-02	CEGenius v2.6.48	\\\\j-fs01\\OUP_Journals-L\\Production\\GERONA\\glae071\\FROM_CLIENT\\Accepted_manuscripts\\jgbs-2023-158-20240228130541\\suppl_data\\Suppl Table 1-5\\Supp Table Captions 1-5.docx	CEGDocVariableError0003	Unable find the MetaXml Name from the document: 	Object has been deleted.	0	ReadDocVariable		2024-03-01 04:01:56	100%	2370MB
01-Mar-24 16:02:56	9107477	HS-J-PCOUP-02	CEGenius v2.6.48	\\\\j-fs01\\OUP_Journals-L\\Production\\GERONA\\glae071\\FROM_CLIENT\\Accepted_manuscripts\\jgbs-2023-158-20240228130541\\suppl_data\\Suppl Table 1-5\\Supp Table Captions 1-5.docx	DocVarFileIDError0001	Unable to add the following DocVariable: 'fileID'	Object has been deleted.	0	addDocVariable		2024-03-01 04:01:56	0%	2370MB
