# Supplementary material for: Young Plasma Rejuvenates Blood DNA Methylation Profile, Extends Mean Lifespan, and Improves Physical Appearance in Old Rats
Source: J Gerontol A Biol Sci Med Sci. 2024 Mar 2;79(5):glae071. doi: 10.1093/gerona/glae071 (PMC11020299; doi:10.1093/gerona/glae071)
Supplement: glae071_suppl_Supplementary_Material [file glae071_suppl_supplementary_material.zip › Suppl Table 1-5/Suppl Table 1-Hypermethylated CpGs.xlsx]

## Sheet: Sheet1
Probe_ID	CGid	rat.highQualityProbes.cor0.8plus	mammalianArrayProbes	mammalianProbesToUse.rmCor0.7Plus.ResMouseLessThan0.25.Calibration0.8Plus	havingReplicates	SYMBOL	GeneRegionID	seqnames	CGstart	CGend	width	strand	annotation	geneChr	geneStart	geneEnd	geneLength	geneStrand	ENTREZID	transcriptId	distanceToTSS	ENSEMBL	flank_txIds	flank_geneIds	flank_gene_distances	genic	Intergenic	Promoter	fiveUTR	threeUTR	Exon	Intron	downstream	distal_intergenic	main_Categories	mapUniqWanding	stackHMM.Rob	Brown_rat.corCalibration	Human.corCalibration	Mouse.corCalibration	Rhesus_macaque.corCalibration	Brown_rat.p.Calibration	Human.p.Calibration	Mouse.p.Calibration	Rhesus_macaque.p.Calibration	GENENAME
cg19175169_TC21	cg19175169	yes	yes		no	Foxp2	Foxp2_Intron	4	41688933	41688934	50	-	Intron (Foxp2-201/Foxp2, intron 3 of 18)	4	41364441	41942023	577583	1	500037	Foxp2-201	324444	ENSRNOG00000054508	Foxp2-201	Foxp2	0	TRUE	FALSE	FALSE	FALSE	FALSE	FALSE	TRUE	FALSE	FALSE	Intron		36_EnhWk3	0.992833	0.84578	0.999341	0.985087	7.68752e-05	0.0338418	6.50494e-07	0.00033196
cg25441541_BC11	cg25441541	yes	yes		no	Hoxc10	Hoxc10_Exon	7	144584296	144584297	50	-	Exon (Mir196a-201/Mir196a-201, exon 1 of 1)	7	144577465	144582622	5158	1	315338	Hoxc10-201	6880	ENSRNOG00000016149	Hoxc10-201	Hoxc10	0	TRUE	FALSE	FALSE	FALSE	FALSE	TRUE	FALSE	FALSE	FALSE	Exon		88_BivProm2	0.927289	0.926756	0.957072	0.893412	0.00773819	0.0078505	0.00272468	0.0164359
cg25441541_BC12	cg25441541	yes	yes		yes	Hoxc10	Hoxc10_Exon	7	144584296	144584297	50	-	Exon (Mir196a-201/Mir196a-201, exon 1 of 1)	7	144577465	144582622	5158	1	315338	Hoxc10-201	6880	ENSRNOG00000016149	Hoxc10-201	Hoxc10	0	TRUE	FALSE	FALSE	FALSE	FALSE	TRUE	FALSE	FALSE	FALSE	Exon		88_BivProm2	0.937562	0.939067	0.964006	0.905869	0.00572602	0.00545616	0.00192009	0.0128739
cg25441541_BC13	cg25441541	yes	yes		yes	Hoxc10	Hoxc10_Exon	7	144584296	144584297	50	-	Exon (Mir196a-201/Mir196a-201, exon 1 of 1)	7	144577465	144582622	5158	1	315338	Hoxc10-201	6880	ENSRNOG00000016149	Hoxc10-201	Hoxc10	0	TRUE	FALSE	FALSE	FALSE	FALSE	TRUE	FALSE	FALSE	FALSE	Exon		88_BivProm2	0.951635	0.944782	0.980484	0.910272	0.00345224	0.00448931	0.000567622	0.0117155
cg25441541_BC14	cg25441541	yes	yes		yes	Hoxc10	Hoxc10_Exon	7	144584296	144584297	50	-	Exon (Mir196a-201/Mir196a-201, exon 1 of 1)	7	144577465	144582622	5158	1	315338	Hoxc10-201	6880	ENSRNOG00000016149	Hoxc10-201	Hoxc10	0	TRUE	FALSE	FALSE	FALSE	FALSE	TRUE	FALSE	FALSE	FALSE	Exon		88_BivProm2	0.943413	0.935445	0.971559	0.9053	0.00471255	0.00611645	0.00120187	0.0130275
cg27492283_TC11	cg27492283	yes	yes	yes	no	Rabac1	Rabac1_Intergenic_downstream	1	81823688	81823689	50	-	Distal Intergenic	1	81843649	81846804	3156	2	83583	Rabac1-201	23164	ENSRNOG00000020233				FALSE	TRUE	FALSE	FALSE	FALSE	FALSE	FALSE	FALSE	TRUE	Intergenic_downstream		18_ReprPC2	0.926405	0.93462	0.925257	0.973245	0.00792499	0.00627216	0.00817104	0.00106414
cg17349389_TC11	cg17349389	yes	yes		no	LRRTM1	LRRTM1_Exon	4	108302179	108302180	50	+	Exon (LRRTM1-201/LRRTM1, exon 2 of 3)	4	108301129	108316373	15245	1	679668	LRRTM1-201	1050	ENSRNOG00000006093	LRRTM1-201	LRRTM1	0	TRUE	FALSE	FALSE	FALSE	FALSE	TRUE	FALSE	FALSE	FALSE	Exon		88_BivProm2	0.902999	0.870894	0.903577	0.894606	0.0136574	0.0239265	0.0134979	0.0160766
cg12083229_BC11	cg12083229	yes	yes	yes	no	AABR07061902.1	AABR07061902.1_Exon	4	151987242	151987243	50	-	Promoter (<=1kb)	4	151987078	151988279	1202	1		AABR07061902.1-201	116		AABR07061902.1-201	AABR07061902.1	0	TRUE	FALSE	TRUE	FALSE	FALSE	TRUE	FALSE	FALSE	FALSE	Exon		94_PromF4	0.979881	0.954776	0.97785	0.922917	0.000603092	0.00302157	0.000730486	0.00868375
cg03079026_BC11	cg03079026	yes	yes	yes	no	Nr5a2	Nr5a2_Intron	13	53825164	53825165	50	+	Intron (Nr5a2-201/Nr5a2, intron 6 of 8)	13	53750473	53870428	119956	2	60349	Nr5a2-201	45263	ENSRNOG00000000653	Nr5a2-201	Nr5a2	0	TRUE	FALSE	FALSE	FALSE	FALSE	FALSE	TRUE	FALSE	FALSE	Intron		90_BivProm4	0.894942	0.994359	0.946329	0.973352	0.015976	4.764e-05	0.00424361	0.00105574
cg15456045_TC11	cg15456045	yes	yes	yes	no	Kazald1	Kazald1_Intergenic_downstream	1	264849682	264849683	50	-	Distal Intergenic	1	264827739	264831151	3413	1	293997	Kazald1-201	21944	ENSRNOG00000016058				FALSE	TRUE	FALSE	FALSE	FALSE	FALSE	FALSE	FALSE	TRUE	Intergenic_downstream		18_ReprPC2	0.92969	0.964261	0.94438	0.918073	0.00724149	0.00189309	0.00455435	0.00979302
cg26845017_BC11	cg26845017	yes	yes	yes	no	Pax2	Pax2_Intergenic_upstream	1	264417972	264417973	50	-	Distal Intergenic	1	264504591	264583329	78739	1	293992	Pax2-201	-86667	ENSRNOG00000014253				FALSE	TRUE	FALSE	FALSE	FALSE	FALSE	FALSE	FALSE	TRUE	Intergenic_upstream		88_BivProm2	0.933488	0.895543	0.971912	0.894516	0.00648869	0.0157971	0.00117234	0.0161034
cg08031330_TC11	cg08031330	yes	yes	yes	no																																	0.840555	0.950164	0.923776	0.991812	0.0361072	0.00366361	0.00849365	0.000100294
cg22559021_TC11	cg22559021	yes	yes	yes	no	Nfix	Nfix_Exon	19	25886728	25886729	50	-	Exon (Nfix-202/Nfix, exon 2 of 11)	19	25821780	25914689	92910	2	81524	Nfix-202	27960	ENSRNOG00000002983	Nfix-202;Nfix-201	Nfix;Nfix	0;0	TRUE	FALSE	FALSE	FALSE	FALSE	TRUE	FALSE	FALSE	FALSE	Exon		95_PromF5	0.955267	0.992911	0.956376	0.903879	0.00295682	7.51952e-05	0.00281311	0.0134148
cg20596346_TC11	cg20596346	yes	yes	yes	no	Runx1t1	Runx1t1_Exon	5	27397090	27397091	50	+	Exon (Runx1t1-202/Runx1t1, exon 5 of 11)	5	27312928	27442841	129914	1	362489	Runx1t1-202	84114	ENSRNOG00000005673	Runx1t1-202;Runx1t1-201	Runx1t1;Runx1t1	0;0	TRUE	FALSE	FALSE	FALSE	FALSE	TRUE	FALSE	FALSE	FALSE	Exon		66_TxEnh5	0.998175	0.997475	0.97289	0.999976	4.99288e-06	9.55522e-06	0.0010925	8.90441e-10
cg19033447_BC11	cg19033447	yes	yes	yes	no	Glra2	Glra2_fiveUTR	X	30831466	30831467	50	+	Promoter (<=1kb)	21	30612903	30831483	218581	2	24397	Glra2-201	0	ENSRNOG00000003313	Glra2-201	Glra2	0	TRUE	FALSE	TRUE	TRUE	FALSE	TRUE	FALSE	FALSE	FALSE	fiveUTR		86_DNase1	0.980623	0.996458	0.961256	0.999363	0.000559593	1.8798e-05	0.00222259	6.08193e-07
cg05546219_TC11	cg05546219	yes	yes		no	Pcdha13	Pcdha13_Exon	18	30213289	30213290	50	+	Exon (Pcdha13-204/Pcdha13, exon 4 of 4)	18	29987206	30215896	228691	1	116742	Pcdha13-204	226083	ENSRNOG00000020119	Pcdha13-204;Pcdha13-206;Pcdha13-203;Pcdha13-205;Pcdha13-210;Pcdha13-209;Pcdha13-208;Pcdha13-207;Pcdha13-202;Pcdha13-201	Pcdha13;Pcdha13;Pcdha13;Pcdha13;Pcdha13;Pcdha13;Pcdha13;Pcdha13;Pcdha13;Pcdha13	0;0;0;0;0;0;0;0;0;0	TRUE	FALSE	FALSE	FALSE	FALSE	TRUE	FALSE	FALSE	FALSE	Exon		71_TxWk2	0.980518	0.998235	0.987148	0.995168	0.000565629	4.67175e-06	0.00024671	3.49627e-05
cg16455791_TC11	cg16455791	yes	yes	yes	no																																87_BivProm1	0.956071	0.986736	0.987882	0.848344	0.00285227	0.000262732	0.00021939	0.0327553
cg06536985_TC11	cg06536985	yes	yes	yes	no	Glra2	Glra2_Promoter	X	30831565	30831566	50	+	Promoter (<=1kb)	21	30612903	30831483	218581	2	24397	Glra2-201	-34	ENSRNOG00000003313	Glra2-201	Glra2	0	FALSE	TRUE	TRUE	FALSE	FALSE	FALSE	FALSE	FALSE	FALSE	Promoter		99_TSS2	0.991293	0.955234	0.998112	0.927749	0.000113381	0.00296111	5.34212e-06	0.00764176
cg14309858_BC11	cg14309858	yes	yes		no	Ascc2	Ascc2_Exon	14	84882766	84882767	50	+	Exon (Ascc2-201/Ascc2, exon 2 of 21)	14	84876781	84913617	36837	1	498402	Ascc2-201	5937	ENSRNOG00000007349	Ascc2-201	Ascc2	0	TRUE	FALSE	FALSE	FALSE	FALSE	TRUE	TRUE	FALSE	FALSE	Exon		81_TxEx2	0.989591	0.999785	0.894439	0.99845	0.000161944	6.90115e-08	0.0161265	3.60297e-06
cg00634704_BC11	cg00634704	yes	yes	yes	no	Osr2	Osr2_threeUTR	7	74054483	74054484	50	-	3' UTR	7	74047814	74055256	7443	1	315039	Osr2-201	6669	ENSRNOG00000011136	Osr2-201	Osr2	0	TRUE	FALSE	FALSE	FALSE	TRUE	TRUE	FALSE	FALSE	FALSE	threeUTR		88_BivProm2	0.93619	0.976067	0.98654	0.838185	0.00597763	0.000852318	0.000270529	0.0371577
cg06662679_TC11	cg06662679	yes	yes		no	Evx2	Evx2_Promoter	3	61581839	61581840	50	+	Promoter (<=1kb)	3	61578229	61581598	3370	2	288155	Evx2-201	-241	ENSRNOG00000001589	Evx2-201	Evx2	-241	FALSE	TRUE	TRUE	FALSE	FALSE	FALSE	FALSE	FALSE	FALSE	Promoter		17_ReprPC1	0.932642	0.654805	0.921202	0.898251	0.00665294	0.158173	0.00906908	0.0150027
cg25441541_BC15	cg25441541	yes	yes	yes	yes	Hoxc10	Hoxc10_Exon	7	144584296	144584297	50	-	Exon (Mir196a-201/Mir196a-201, exon 1 of 1)	7	144577465	144582622	5158	1	315338	Hoxc10-201	6880	ENSRNOG00000016149	Hoxc10-201	Hoxc10	0	TRUE	FALSE	FALSE	FALSE	FALSE	TRUE	FALSE	FALSE	FALSE	Exon		88_BivProm2	0.943705	0.944503	0.967045	0.902482	0.00466454	0.00453445	0.00161111	0.013801
cg23743304_TC11	cg23743304	yes	yes	yes	no	Satb2	Satb2_fiveUTR	9	63636165	63636166	50	+	5' UTR	9	63456783	63641400	184618	2	501145	Satb2-202	5186	ENSRNOG00000010188	Satb2-202;Satb2-201	Satb2;Satb2	0;0	TRUE	FALSE	FALSE	TRUE	FALSE	TRUE	FALSE	FALSE	FALSE	fiveUTR		87_BivProm1	0.954913	0.932651	0.984774	0.889663	0.00300349	0.00665102	0.000345963	0.0175898
cg04960033_BC11	cg04960033	yes	yes	yes	no	Ap2m1	Ap2m1_Exon	11	84041670	84041671	50	+	Exon (Ap2m1-201/Ap2m1, exon 11 of 11)	11	84041184	84047546	6363	2	116563	Ap2m1-201	5827	ENSRNOG00000001709	Abcf3-201;Ap2m1-201;Ap2m1-202	Abcf3;Ap2m1;Ap2m1	-3732;0;0	TRUE	FALSE	FALSE	FALSE	FALSE	TRUE	FALSE	FALSE	FALSE	Exon			0.935887	0.980161	0.897902	0.884606	0.00603397	0.000586484	0.0151038	0.0192053
cg06536810_BC11	cg06536810	yes	yes		no	Fgf8	Fgf8_Intron	1	265496549	265496550	50	+	Intron (Fgf8-201/Fgf8, intron 3 of 4)	1	265493124	265498831	5708	2	29349	Fgf8-201	2233	ENSRNOG00000017524	Fgf8-201	Fgf8	0	TRUE	FALSE	FALSE	FALSE	FALSE	FALSE	TRUE	FALSE	FALSE	Intron			0.891093	0.900868	0.203948	0.860065	0.0171453	0.0142537	0.698319	0.0280025
cg01131263_TC11	cg01131263	yes	yes	yes	no	Rabac1	Rabac1_Intergenic_downstream	1	81817498	81817499	50	+	Distal Intergenic	1	81843649	81846804	3156	2	83583	Rabac1-201	29305	ENSRNOG00000020233				FALSE	TRUE	FALSE	FALSE	FALSE	FALSE	FALSE	FALSE	TRUE	Intergenic_downstream		99_TSS2	0.970118	0.909662	0.966235	0.879949	0.00132604	0.0118727	0.00169091	0.0207534
cg02795927_TC11	cg02795927	yes	yes	yes	no																																18_ReprPC2	0.978746	0.97905	0.954789	0.982941	0.000672819	0.000653768	0.00301987	0.000434026
cg01740040_BC11	cg01740040	yes	yes	yes	no																																87_BivProm1	0.967983	0.990848	0.988523	0.965388	0.00152126	0.000125254	0.000196826	0.00177623
cg08122881_TC11	cg08122881	yes	yes	yes	no	Nfix	Nfix_Exon	19	25886694	25886695	50	-	Exon (Nfix-202/Nfix, exon 2 of 11)	19	25821780	25914689	92910	2	81524	Nfix-202	27946	ENSRNOG00000002983	Nfix-202;Nfix-201	Nfix;Nfix	0;0	TRUE	FALSE	FALSE	FALSE	FALSE	TRUE	FALSE	FALSE	FALSE	Exon		90_BivProm4	0.960421	0.989035	0.968354	0.955883	0.0023188	0.000179693	0.00148636	0.00287653
cg17558125_BC11	cg17558125	yes	yes	yes	no	Nfix	Nfix_Exon	19	25886895	25886896	50	+	Exon (Nfix-202/Nfix, exon 2 of 11)	19	25821780	25914689	92910	2	81524	Nfix-202	27793	ENSRNOG00000002983	Nfix-202;Nfix-201	Nfix;Nfix	0;0	TRUE	FALSE	FALSE	FALSE	FALSE	TRUE	TRUE	FALSE	FALSE	Exon		95_PromF5	0.981681	0.99857	0.982409	0.9594	0.000500291	3.06432e-06	0.000461434	0.00243913
cg20446176_TC11	cg20446176	yes	yes	yes	no	Bcl6b	Bcl6b_Promoter	10	56843386	56843387	50	+	Promoter (3-4kb)	10	56834364	56839437	5074	2	360551	Bcl6b-201	-3901	ENSRNOG00000059956	Bcl6b-201;RGD1308134-201;Rnasek-201	Bcl6b;RGD1308134;Rnasek	-3901;0;6698	FALSE	TRUE	TRUE	FALSE	FALSE	FALSE	FALSE	FALSE	FALSE	Promoter		90_BivProm4	0.926153	0.930978	0.948415	0.880916	0.00797876	0.00698162	0.00392287	0.020427
cg01809820_BC11	cg01809820	yes	yes	yes	no	Bcl11b	Bcl11b_Exon	6	131837010	131837011	50	-	Exon (Bcl11b-202/Bcl11b, exon 4 of 4)	6	131834097	131926272	92176	2	314423	Bcl11b-202	89261	ENSRNOG00000005776	Bcl11b-202;Bcl11b-203;Bcl11b-201	Bcl11b;Bcl11b;Bcl11b	0;0;0	TRUE	FALSE	FALSE	FALSE	FALSE	TRUE	FALSE	FALSE	FALSE	Exon		26_Acet1	0.986229	0.990961	0.986767	0.970822	0.000283161	0.000122184	0.000261498	0.00126461
cg06783533_TC11	cg06783533	yes	yes	yes	no	Gnao1	Gnao1_Exon	19	11514470	11514471	50	-	Exon (Gnao1-201/Gnao1, exon 8 of 9)	19	11513201	11669578	156378	2	50664	Gnao1-201	155059	ENSRNOG00000019482	Gnao1-201	Gnao1	0	TRUE	FALSE	FALSE	FALSE	FALSE	TRUE	FALSE	FALSE	FALSE	Exon		33_Acet8	0.981816	0.966498	0.99178	0.90408	0.000492958	0.00166478	0.000101085	0.0133598
cg05190614_TC11	cg05190614	yes	yes	yes	no	Nfix	Nfix_Exon	19	25886903	25886904	50	+	Exon (Nfix-202/Nfix, exon 2 of 11)	19	25821780	25914689	92910	2	81524	Nfix-202	27785	ENSRNOG00000002983	Nfix-202;Nfix-201	Nfix;Nfix	0;0	TRUE	FALSE	FALSE	FALSE	FALSE	TRUE	TRUE	FALSE	FALSE	Exon		95_PromF5	0.975631	0.997136	0.974927	0.959439	0.000883544	1.22909e-05	0.000935131	0.00243437
cg06744585_TC11	cg06744585	yes	yes	yes	no	Nfix	Nfix_Exon	19	25886913	25886914	50	+	Exon (Nfix-202/Nfix, exon 2 of 11)	19	25821780	25914689	92910	2	81524	Nfix-202	27775	ENSRNOG00000002983	Nfix-202;Nfix-201	Nfix;Nfix	0;0	TRUE	FALSE	FALSE	FALSE	FALSE	TRUE	TRUE	FALSE	FALSE	Exon		95_PromF5	0.968926	0.95596	0.954532	0.948296	0.00143343	0.00286663	0.00305407	0.0039408
cg23572665_BC11	cg23572665	yes	yes	yes	no	Ebf3	Ebf3_Intron	1	209630023	209630024	50	+	Intron (Ebf3-201/Ebf3, intron 7 of 16)	1	209523157	209641123	117967	2	361668	Ebf3-201	11051	ENSRNOG00000016102	Ebf3-201	Ebf3	0	TRUE	FALSE	FALSE	FALSE	FALSE	FALSE	TRUE	FALSE	FALSE	Intron		43_EnhA2	0.952249	0.959732	0.995824	0.91104	0.00336583	0.00239959	2.61232e-05	0.0115187
cg14181386_TC11	cg14181386	yes	yes	yes	no	AABR07021704.1	AABR07021704.1_Intergenic_upstream	13	86913754	86913755	50	+	Distal Intergenic	13	86665424	86671515	6092	2		AABR07021704.1-201	-242191					FALSE	TRUE	FALSE	FALSE	FALSE	FALSE	FALSE	FALSE	TRUE	Intergenic_upstream		90_BivProm4	0.995517	0.997917	0.99764	0.944583	3.01029e-05	6.50494e-06	8.34823e-06	0.00452146
cg14201821_TC21	cg14201821	yes	yes	yes	no	Pola1	Pola1_Intron	X	62574802	62574803	50	-	Intron (Pola1-202/Pola1, intron 12 of 22)	21	62382608	62661152	278545	2	85241	Pola1-202	86349	ENSRNOG00000013322	Pola1-202;Pola1-201	Pola1;Pola1	0;0	TRUE	FALSE	FALSE	FALSE	FALSE	FALSE	TRUE	FALSE	FALSE	Intron		71_TxWk2	0.97997	0.971766	0.903377	0.927177	0.000597764	0.00118446	0.013553	0.00776171
cg09336446_TC21	cg09336446	yes	yes		no	Tmem182	Tmem182_Intergenic_downstream	9	47903061	47903062	50	-	Distal Intergenic	9	47536824	47588677	51854	1	501129	Tmem182-201	366238	ENSRNOG00000028945				FALSE	TRUE	FALSE	FALSE	FALSE	FALSE	FALSE	FALSE	TRUE	Intergenic_downstream			0.994746	0.998323	-0.138107	0.993067	4.13273e-05	4.21613e-06	0.794157	7.19235e-05
cg20319604_BC21	cg20319604	yes	yes		no	Ppm1b	Ppm1b_Exon	6	8250410	8250411	50	+	Exon (Ppm1b-204/Ppm1b, exon 2 of 6)	6	8218696	8270293	51598	1	24667	Ppm1b-204	31714	ENSRNOG00000030667	Ppm1b-204;Ppm1b-201;Ppm1b-202;Ppm1b-203	Ppm1b;Ppm1b;Ppm1b;Ppm1b	0;0;0;0	TRUE	FALSE	FALSE	FALSE	FALSE	TRUE	FALSE	FALSE	FALSE	Exon			0.997849	0.930829	0.922891	0.992552	6.93449e-06	0.0070114	0.00868955	8.29952e-05
cg07792339_TC21	cg07792339	yes	yes	yes	no	Nell1	Nell1_Exon	1	106181394	106181395	50	+	Exon (Nell1-201/Nell1, exon 16 of 20)	1	105349069	106218958	869890	1	81733	Nell1-201	832325	ENSRNOG00000015675	Nell1-201	Nell1	0	TRUE	FALSE	FALSE	FALSE	FALSE	TRUE	FALSE	FALSE	FALSE	Exon		3_Quies1	0.98274	0.98293	0.988995	0.960409	0.00044431	0.000434579	0.00018101	0.00232013
cg21804097_TC21	cg21804097	yes	yes		no	AABR07004232.1	AABR07004232.1_Intergenic_upstream	1	132178509	132178510	50	-	Distal Intergenic	1	131584306	131585731	1426	2		AABR07004232.1-201	-592827					FALSE	TRUE	FALSE	FALSE	FALSE	FALSE	FALSE	FALSE	TRUE	Intergenic_upstream		36_EnhWk3	0.984857	0.999306	0.991351	0.863496	0.000342239	7.21963e-07	0.000111883	0.0266784
cg00153046_BC21	cg00153046	yes	yes		no	Nfat5	Nfat5_threeUTR	19	38452353	38452354	50	-	3' UTR	19	38446059	38533735	87677	2	307820	Nfat5-201	81381	ENSRNOG00000011879	Nfat5-201;Nfat5-202	Nfat5;Nfat5	0;0	TRUE	FALSE	FALSE	FALSE	TRUE	TRUE	FALSE	FALSE	FALSE	threeUTR		75_Tx4	0.997343	0.978871	0.977548	0.962144	1.05775e-05	0.000664963	0.000750503	0.00212249
cg19355776_BC21	cg19355776	yes	yes		no	Cdh8	Cdh8_Exon	19	6342482	6342483	50	-	Exon (Cdh8-201/Cdh8, exon 8 of 12)	19	6046665	6426216	379552	1	84408	Cdh8-201	295817	ENSRNOG00000056643	Cdh8-201	Cdh8	0	TRUE	FALSE	FALSE	FALSE	FALSE	TRUE	FALSE	FALSE	FALSE	Exon		41_EnhWk8	0.970466	0.974306	0.978703	0.99942	0.00129554	0.000981797	0.000675492	5.05338e-07
cg22529808_TC21	cg22529808	yes	yes		no	Sdk2	Sdk2_Intergenic_upstream	10	102727852	102727853	50	-	Distal Intergenic	10	102303028	102576878	273851	2	360652	Sdk2-202	-151023	ENSRNOG00000024711				FALSE	TRUE	FALSE	FALSE	FALSE	FALSE	FALSE	FALSE	TRUE	Intergenic_upstream		19_ReprPC3	0.922448	0.735224	0.989008	0.985275	0.00878831	0.0958784	0.000180567	0.000323652
cg13604976_TC21	cg13604976	yes	yes		no	Mtf2	Mtf2_Exon	14	2685372	2685373	50	+	Exon (Mtf2-201/Mtf2, exon 2 of 15)	14	2658267	2700977	42711	2	360905	Mtf2-201	15556	ENSRNOG00000000075	Mtf2-201	Mtf2	0	TRUE	FALSE	FALSE	FALSE	FALSE	TRUE	TRUE	FALSE	FALSE	Exon		64_TxEnh3	0.993516	0.988366	0.99312	0.997764	6.29197e-05	0.000202225	7.08392e-05	7.49404e-06
cg22887292_TC21	cg22887292	yes	yes		no	Ubap2l	Ubap2l_Exon	2	189395677	189395678	50	-	Exon (Ubap2l-201/Ubap2l, exon 2 of 29)	2	189334341	189400323	65983	2	361984	Ubap2l-201	4645	ENSRNOG00000017990	Ubap2l-201;Ubap2l-202	Ubap2l;Ubap2l	0;0	TRUE	FALSE	FALSE	FALSE	FALSE	TRUE	FALSE	FALSE	FALSE	Exon		80_TxEx1	0.999085	0.997366	0.999339	0.95232	1.2556e-06	1.03951e-05	6.5595e-07	0.00335586
cg26177197_BC21	cg26177197	yes	yes		no	AABR07021704.1	AABR07021704.1_Intergenic_upstream	13	86913611	86913612	50	+	Distal Intergenic	13	86665424	86671515	6092	2		AABR07021704.1-201	-242048					FALSE	TRUE	FALSE	FALSE	FALSE	FALSE	FALSE	FALSE	TRUE	Intergenic_upstream		90_BivProm4	0.974914	0.991682	0.998853	0.971958	0.000936058	0.0001035	1.97416e-06	0.00116851
cg22225812_BC21	cg22225812	yes	yes		no	Dscam	Dscam_Exon	11	37241242	37241243	50	-	Exon (Dscam-201/Dscam, exon 4 of 33)	11	37004902	37253776	248875	2	171119	Dscam-201	12533	ENSRNOG00000027992	Dscam-201	Dscam	0	TRUE	FALSE	FALSE	FALSE	FALSE	TRUE	TRUE	FALSE	FALSE	Exon		8_HET1	0.996676	0.994335	0.995674	0.94115	1.65599e-05	4.80481e-05	2.80301e-05	0.005093
cg09227056_TC21	cg09227056	yes	yes		no	Evx2	Evx2_Intergenic_downstream	3	61560782	61560783	50	+	Distal Intergenic	3	61578229	61581598	3370	2	288155	Evx2-201	20815	ENSRNOG00000001589				FALSE	TRUE	FALSE	FALSE	FALSE	FALSE	FALSE	FALSE	TRUE	Intergenic_downstream		17_ReprPC1	0.956758	0.965968	-0.826313	0.881573	0.00276435	0.00171754	0.0426307	0.0202069
cg10763467_BC21	cg10763467	yes	yes		no	Evx2	Evx2_Intergenic_downstream	3	61560771	61560772	50	+	Distal Intergenic	3	61578229	61581598	3370	2	288155	Evx2-201	20826	ENSRNOG00000001589				FALSE	TRUE	FALSE	FALSE	FALSE	FALSE	FALSE	FALSE	TRUE	Intergenic_downstream		17_ReprPC1	0.997102	0.986692	0.954676	0.895136	1.25831e-05	0.000264466	0.00303487	0.0159181
cg17214935_TC21	cg17214935	yes	yes		no	Scn1a	Scn1a_Exon	3	52408736	52408737	50	+	Exon (Scn1a-201/Scn1a, exon 19 of 24)	3	52381975	52447622	65648	2	81574	Scn1a-201	38885	ENSRNOG00000053122	Scn1a-201;Scn1a-202	Scn1a;Scn1a	0;0	TRUE	FALSE	FALSE	FALSE	FALSE	TRUE	FALSE	FALSE	FALSE	Exon		28_Acet3	0.973985	0.992013	0.991206	0.96362	0.00100639	9.54432e-05	0.000115662	0.00196115
cg19711579_TC21	cg19711579	yes	yes		no	Neurod1	Neurod1_Promoter	3	66417933	66417934	50	+	Promoter (<=1kb)	3	66414308	66417741	3434	2	29458	Neurod1-201	-192	ENSRNOG00000005609	Neurod1-201;Neurod1-202	Neurod1;Neurod1	0;0	TRUE	FALSE	TRUE	FALSE	FALSE	FALSE	TRUE	FALSE	FALSE	Promoter		88_BivProm2	0.991571	0.997015	0.99905	0.975626	0.000106265	1.33544e-05	1.35298e-06	0.000883872
cg08279414_BC21	cg08279414	yes	yes		no	Pou4f2	Pou4f2_Intergenic_downstream	19	33174939	33174940	50	+	Distal Intergenic	19	33160180	33163821	3642	1	171355	Pou4f2-201	14711	ENSRNOG00000012167				FALSE	TRUE	FALSE	FALSE	FALSE	FALSE	FALSE	FALSE	TRUE	Intergenic_downstream		17_ReprPC1	0.986747	0.980888	0.969895	0.902052	0.000262282	0.000544426	0.00134579	0.0139207
cg20316549_TC21	cg20316549	yes	yes		no	Mnx1	Mnx1_Promoter	4	2389094	2389095	50	+	Promoter (7-8kb)	4	2376958	2381271	4314	2	682076	Mnx1-201	-7775	ENSRNOG00000046959				FALSE	TRUE	TRUE	FALSE	FALSE	FALSE	FALSE	FALSE	FALSE	Promoter		17_ReprPC1	0.962178	0.936781	0.989825	0.890794	0.00211867	0.00586862	0.000154784	0.0172376
cg08563010_TC21	cg08563010	yes	yes		no	Sox5	Sox5_Intron	4	178413858	178413859	50	+	Intron (Sox5-203/Sox5, intron 1 of 13)	4	178066165	178441547	375383	2	140587	Sox5-203	27688	ENSRNOG00000027869	Sox5-203;Sox5-202	Sox5;Sox5	0;0	TRUE	FALSE	FALSE	FALSE	FALSE	FALSE	TRUE	FALSE	FALSE	Intron		43_EnhA2	0.998789	0.962977	0.99873	0.99069	2.19857e-06	0.00203065	2.41906e-06	0.000129603
cg27638358_TC21	cg27638358	yes	yes	yes	no	Hoxc10	Hoxc10_Exon	7	144584328	144584329	50	-	Exon (Mir196a-201/Mir196a-201, exon 1 of 1)	7	144577465	144582622	5158	1	315338	Hoxc10-201	6864	ENSRNOG00000016149	Hoxc10-201	Hoxc10	0	TRUE	FALSE	FALSE	FALSE	FALSE	TRUE	FALSE	FALSE	FALSE	Exon		88_BivProm2	0.964778	0.946683	0.986482	0.9057	0.00183903	0.00418829	0.000272884	0.0129193
cg15682828_TC21	cg15682828	yes	yes		no	Zic2	Zic2_Exon	15	108909446	108909447	50	-	Promoter (<=1kb)	15	108908607	108912737	4131	1	361096	Zic2-201	791	ENSRNOG00000054879	Zic2-201	Zic2	0	TRUE	FALSE	TRUE	FALSE	FALSE	TRUE	FALSE	FALSE	FALSE	Exon		88_BivProm2	0.919093	0.899571	0.957116	0.885371	0.00955409	0.0146226	0.00271908	0.0189565
cg21804097_TC22	cg21804097	yes	yes		yes	AABR07004232.1	AABR07004232.1_Intergenic_upstream	1	132178509	132178510	50	-	Distal Intergenic	1	131584306	131585731	1426	2		AABR07004232.1-201	-592827					FALSE	TRUE	FALSE	FALSE	FALSE	FALSE	FALSE	FALSE	TRUE	Intergenic_upstream		36_EnhWk3	0.999787	0.998613	0.989772	0.848265	6.80956e-08	2.88369e-06	0.000156383	0.0327884
cg00153046_BC22	cg00153046	yes	yes		yes	Nfat5	Nfat5_threeUTR	19	38452353	38452354	50	-	3' UTR	19	38446059	38533735	87677	2	307820	Nfat5-201	81381	ENSRNOG00000011879	Nfat5-201;Nfat5-202	Nfat5;Nfat5	0;0	TRUE	FALSE	FALSE	FALSE	TRUE	TRUE	FALSE	FALSE	FALSE	threeUTR		75_Tx4	0.9995	0.879618	0.983762	0.894049	3.7431e-07	0.0208654	0.000393365	0.0162438
cg19355776_BC22	cg19355776	yes	yes		yes	Cdh8	Cdh8_Exon	19	6342482	6342483	50	-	Exon (Cdh8-201/Cdh8, exon 8 of 12)	19	6046665	6426216	379552	1	84408	Cdh8-201	295817	ENSRNOG00000056643	Cdh8-201	Cdh8	0	TRUE	FALSE	FALSE	FALSE	FALSE	TRUE	FALSE	FALSE	FALSE	Exon		41_EnhWk8	0.966248	0.989291	0.97728	0.987114	0.00168954	0.000171415	0.000768418	0.000247989
cg22529808_TC22	cg22529808	yes	yes	yes	yes	Sdk2	Sdk2_Intergenic_upstream	10	102727852	102727853	50	-	Distal Intergenic	10	102303028	102576878	273851	2	360652	Sdk2-202	-151023	ENSRNOG00000024711				FALSE	TRUE	FALSE	FALSE	FALSE	FALSE	FALSE	FALSE	TRUE	Intergenic_upstream		19_ReprPC3	0.920417	0.83019	0.999989	0.995194	0.00924822	0.0408051	1.84259e-10	3.45958e-05
cg07601141_BC21	cg07601141	yes	yes	yes	no	AABR07013073.4	AABR07013073.4_Exon	2	221658123	221658124	50	-	Promoter (1-2kb)	2	221659198	221659511	314	1		AABR07013073.4-201	-1075		AABR07013073.4-201	AABR07013073.4	-1026	TRUE	FALSE	TRUE	FALSE	FALSE	TRUE	FALSE	FALSE	FALSE	Exon		87_BivProm1	0.976513	0.822426	0.969978	0.940512	0.000820964	0.0444989	0.00133849	0.00520291
cg13604976_TC22	cg13604976	yes	yes		yes	Mtf2	Mtf2_Exon	14	2685372	2685373	50	+	Exon (Mtf2-201/Mtf2, exon 2 of 15)	14	2658267	2700977	42711	2	360905	Mtf2-201	15556	ENSRNOG00000000075	Mtf2-201	Mtf2	0	TRUE	FALSE	FALSE	FALSE	FALSE	TRUE	TRUE	FALSE	FALSE	Exon		64_TxEnh3	0.987031	0.983701	0.996081	0.994959	0.000251192	0.000396317	2.30029e-05	3.80499e-05
cg22887292_TC22	cg22887292	yes	yes		yes	Ubap2l	Ubap2l_Exon	2	189395677	189395678	50	-	Exon (Ubap2l-201/Ubap2l, exon 2 of 29)	2	189334341	189400323	65983	2	361984	Ubap2l-201	4645	ENSRNOG00000017990	Ubap2l-201;Ubap2l-202	Ubap2l;Ubap2l	0;0	TRUE	FALSE	FALSE	FALSE	FALSE	TRUE	FALSE	FALSE	FALSE	Exon		80_TxEx1	0.940379	0.982895	0.999817	0.959081	0.00522609	0.000436367	5.01017e-08	0.00247733
cg26177197_BC22	cg26177197	yes	yes		yes	AABR07021704.1	AABR07021704.1_Intergenic_upstream	13	86913611	86913612	50	+	Distal Intergenic	13	86665424	86671515	6092	2		AABR07021704.1-201	-242048					FALSE	TRUE	FALSE	FALSE	FALSE	FALSE	FALSE	FALSE	TRUE	Intergenic_upstream		90_BivProm4	0.9834	0.985194	0.999372	0.966848	0.000411068	0.00032722	5.90991e-07	0.00163034
cg22225812_BC22	cg22225812	yes	yes		yes	Dscam	Dscam_Exon	11	37241242	37241243	50	-	Exon (Dscam-201/Dscam, exon 4 of 33)	11	37004902	37253776	248875	2	171119	Dscam-201	12533	ENSRNOG00000027992	Dscam-201	Dscam	0	TRUE	FALSE	FALSE	FALSE	FALSE	TRUE	TRUE	FALSE	FALSE	Exon		8_HET1	0.996893	0.997687	0.994852	0.995437	1.44628e-05	8.02057e-06	3.96781e-05	3.11875e-05
cg09227056_TC22	cg09227056	yes	yes		yes	Evx2	Evx2_Intergenic_downstream	3	61560782	61560783	50	+	Distal Intergenic	3	61578229	61581598	3370	2	288155	Evx2-201	20815	ENSRNOG00000001589				FALSE	TRUE	FALSE	FALSE	FALSE	FALSE	FALSE	FALSE	TRUE	Intergenic_downstream		17_ReprPC1	0.960188	0.96938	-0.960459	0.88797	0.00234594	0.00139198	0.00231435	0.0181229
cg10763467_BC22	cg10763467	yes	yes		yes	Evx2	Evx2_Intergenic_downstream	3	61560771	61560772	50	+	Distal Intergenic	3	61578229	61581598	3370	2	288155	Evx2-201	20826	ENSRNOG00000001589				FALSE	TRUE	FALSE	FALSE	FALSE	FALSE	FALSE	FALSE	TRUE	Intergenic_downstream		17_ReprPC1	0.988884	0.996069	0.957037	0.910484	0.000184667	2.31471e-05	0.00272902	0.011661
cg16948650_BC21	cg16948650	yes	yes		no	Pou3f3	Pou3f3_Intergenic_downstream	9	49524402	49524403	50	-	Distal Intergenic	9	49479137	49482252	3116	1	192109	Pou3f3-202	45314	ENSRNOG00000038909				FALSE	TRUE	FALSE	FALSE	FALSE	FALSE	FALSE	FALSE	TRUE	Intergenic_downstream		23_ReprPC7	0.989687	0.991959	0.946222	0.902147	0.000158979	9.67362e-05	0.00426035	0.0138943
cg17214935_TC22	cg17214935	yes	yes		yes	Scn1a	Scn1a_Exon	3	52408736	52408737	50	+	Exon (Scn1a-201/Scn1a, exon 19 of 24)	3	52381975	52447622	65648	2	81574	Scn1a-201	38885	ENSRNOG00000053122	Scn1a-201;Scn1a-202	Scn1a;Scn1a	0;0	TRUE	FALSE	FALSE	FALSE	FALSE	TRUE	FALSE	FALSE	FALSE	Exon		28_Acet3	0.938146	0.656337	0.992528	0.950788	0.00562054	0.156862	8.35401e-05	0.00357321
cg19711579_TC22	cg19711579	yes	yes		yes	Neurod1	Neurod1_Promoter	3	66417933	66417934	50	+	Promoter (<=1kb)	3	66414308	66417741	3434	2	29458	Neurod1-201	-192	ENSRNOG00000005609	Neurod1-201;Neurod1-202	Neurod1;Neurod1	0;0	TRUE	FALSE	TRUE	FALSE	FALSE	FALSE	TRUE	FALSE	FALSE	Promoter		88_BivProm2	0.99273	0.953469	0.998315	0.976113	7.90956e-05	0.00319727	4.25607e-06	0.000849045
cg08279414_BC22	cg08279414	yes	yes		yes	Pou4f2	Pou4f2_Intergenic_downstream	19	33174939	33174940	50	+	Distal Intergenic	19	33160180	33163821	3642	1	171355	Pou4f2-201	14711	ENSRNOG00000012167				FALSE	TRUE	FALSE	FALSE	FALSE	FALSE	FALSE	FALSE	TRUE	Intergenic_downstream		17_ReprPC1	0.978552	0.996076	0.959839	0.916232	0.000685074	2.30686e-05	0.00238692	0.0102318
cg08563010_TC22	cg08563010	yes	yes	yes	yes	Sox5	Sox5_Intron	4	178413858	178413859	50	+	Intron (Sox5-203/Sox5, intron 1 of 13)	4	178066165	178441547	375383	2	140587	Sox5-203	27688	ENSRNOG00000027869	Sox5-203;Sox5-202	Sox5;Sox5	0;0	TRUE	FALSE	FALSE	FALSE	FALSE	FALSE	TRUE	FALSE	FALSE	Intron		43_EnhA2	0.999074	0.793724	0.998411	0.985538	1.2865e-06	0.059436	3.783e-06	0.000312197
cg27638358_TC22	cg27638358	yes	yes		yes	Hoxc10	Hoxc10_Exon	7	144584328	144584329	50	-	Exon (Mir196a-201/Mir196a-201, exon 1 of 1)	7	144577465	144582622	5158	1	315338	Hoxc10-201	6864	ENSRNOG00000016149	Hoxc10-201	Hoxc10	0	TRUE	FALSE	FALSE	FALSE	FALSE	TRUE	FALSE	FALSE	FALSE	Exon		88_BivProm2	0.962995	0.926623	0.98401	0.901964	0.00202871	0.00787868	0.000381477	0.0139455
cg15682828_TC22	cg15682828	yes	yes	yes	yes	Zic2	Zic2_Exon	15	108909446	108909447	50	-	Promoter (<=1kb)	15	108908607	108912737	4131	1	361096	Zic2-201	791	ENSRNOG00000054879	Zic2-201	Zic2	0	TRUE	FALSE	TRUE	FALSE	FALSE	TRUE	FALSE	FALSE	FALSE	Exon		88_BivProm2	0.914248	0.896878	0.959564	0.815448	0.0107148	0.015403	0.00241955	0.0479464
cg21804097_TC23	cg21804097	yes	yes		yes	AABR07004232.1	AABR07004232.1_Intergenic_upstream	1	132178509	132178510	50	-	Distal Intergenic	1	131584306	131585731	1426	2		AABR07004232.1-201	-592827					FALSE	TRUE	FALSE	FALSE	FALSE	FALSE	FALSE	FALSE	TRUE	Intergenic_upstream		36_EnhWk3	0.986862	0.997055	0.992504	0.879238	0.000257782	1.2995e-05	8.40818e-05	0.0209947
cg00153046_BC23	cg00153046	yes	yes		yes	Nfat5	Nfat5_threeUTR	19	38452353	38452354	50	-	3' UTR	19	38446059	38533735	87677	2	307820	Nfat5-201	81381	ENSRNOG00000011879	Nfat5-201;Nfat5-202	Nfat5;Nfat5	0;0	TRUE	FALSE	FALSE	FALSE	TRUE	TRUE	FALSE	FALSE	FALSE	threeUTR		75_Tx4	0.996147	0.972275	0.97828	0.958855	2.2243e-05	0.00114234	0.000702492	0.00250451
cg19355776_BC23	cg19355776	yes	yes		yes	Cdh8	Cdh8_Exon	19	6342482	6342483	50	-	Exon (Cdh8-201/Cdh8, exon 8 of 12)	19	6046665	6426216	379552	1	84408	Cdh8-201	295817	ENSRNOG00000056643	Cdh8-201	Cdh8	0	TRUE	FALSE	FALSE	FALSE	FALSE	TRUE	FALSE	FALSE	FALSE	Exon		41_EnhWk8	0.979139	0.907182	0.980335	0.999899	0.000648237	0.0125228	0.000576266	1.54329e-08
cg22529808_TC23	cg22529808	yes	yes		yes	Sdk2	Sdk2_Intergenic_upstream	10	102727852	102727853	50	-	Distal Intergenic	10	102303028	102576878	273851	2	360652	Sdk2-202	-151023	ENSRNOG00000024711				FALSE	TRUE	FALSE	FALSE	FALSE	FALSE	FALSE	FALSE	TRUE	Intergenic_upstream		19_ReprPC3	0.920714	0.979832	0.999945	0.931739	0.00918014	0.000606044	4.59449e-09	0.00683033
cg07601141_BC22	cg07601141	yes	yes		yes	AABR07013073.4	AABR07013073.4_Exon	2	221658123	221658124	50	-	Promoter (1-2kb)	2	221659198	221659511	314	1		AABR07013073.4-201	-1075		AABR07013073.4-201	AABR07013073.4	-1026	TRUE	FALSE	TRUE	FALSE	FALSE	TRUE	FALSE	FALSE	FALSE	Exon		87_BivProm1	0.981413	0.971742	0.972871	0.928465	0.000515021	0.00118645	0.00109402	0.00749288
cg13604976_TC23	cg13604976	yes	yes		yes	Mtf2	Mtf2_Exon	14	2685372	2685373	50	+	Exon (Mtf2-201/Mtf2, exon 2 of 15)	14	2658267	2700977	42711	2	360905	Mtf2-201	15556	ENSRNOG00000000075	Mtf2-201	Mtf2	0	TRUE	FALSE	FALSE	FALSE	FALSE	TRUE	TRUE	FALSE	FALSE	Exon		64_TxEnh3	0.990663	0.995671	0.993308	0.862374	0.000130362	2.80693e-05	6.70157e-05	0.0271079
cg22887292_TC23	cg22887292	yes	yes		yes	Ubap2l	Ubap2l_Exon	2	189395677	189395678	50	-	Exon (Ubap2l-201/Ubap2l, exon 2 of 29)	2	189334341	189400323	65983	2	361984	Ubap2l-201	4645	ENSRNOG00000017990	Ubap2l-201;Ubap2l-202	Ubap2l;Ubap2l	0;0	TRUE	FALSE	FALSE	FALSE	FALSE	TRUE	FALSE	FALSE	FALSE	Exon		80_TxEx1	0.935379	0.998384	0.999926	0.967561	0.00612891	3.91269e-06	8.1981e-09	0.00156132
cg26177197_BC23	cg26177197	yes	yes		yes	AABR07021704.1	AABR07021704.1_Intergenic_upstream	13	86913611	86913612	50	+	Distal Intergenic	13	86665424	86671515	6092	2		AABR07021704.1-201	-242048					FALSE	TRUE	FALSE	FALSE	FALSE	FALSE	FALSE	FALSE	TRUE	Intergenic_upstream		90_BivProm4	0.996443	0.990465	0.999897	0.953762	1.89545e-05	0.000135952	1.59338e-08	0.00315756
cg22225812_BC23	cg22225812	yes	yes		yes	Dscam	Dscam_Exon	11	37241242	37241243	50	-	Exon (Dscam-201/Dscam, exon 4 of 33)	11	37004902	37253776	248875	2	171119	Dscam-201	12533	ENSRNOG00000027992	Dscam-201	Dscam	0	TRUE	FALSE	FALSE	FALSE	FALSE	TRUE	TRUE	FALSE	FALSE	Exon		8_HET1	0.986353	0.999778	0.996378	0.994711	0.00027808	7.37127e-08	1.96563e-05	4.18858e-05
cg20316549_TC22	cg20316549	yes	yes		yes	Mnx1	Mnx1_Promoter	4	2389094	2389095	50	+	Promoter (7-8kb)	4	2376958	2381271	4314	2	682076	Mnx1-201	-7775	ENSRNOG00000046959				FALSE	TRUE	TRUE	FALSE	FALSE	FALSE	FALSE	FALSE	FALSE	Promoter		17_ReprPC1	0.957458	0.861859	0.99512	0.888203	0.00267627	0.0273064	3.56562e-05	0.0180491
cg08563010_TC23	cg08563010	yes	yes		yes	Sox5	Sox5_Intron	4	178413858	178413859	50	+	Intron (Sox5-203/Sox5, intron 1 of 13)	4	178066165	178441547	375383	2	140587	Sox5-203	27688	ENSRNOG00000027869	Sox5-203;Sox5-202	Sox5;Sox5	0;0	TRUE	FALSE	FALSE	FALSE	FALSE	FALSE	TRUE	FALSE	FALSE	Intron		43_EnhA2	0.999615	0.729966	0.998908	0.994936	2.22035e-07	0.0995326	1.78891e-06	3.83954e-05
cg27638358_TC23	cg27638358	yes	yes		yes	Hoxc10	Hoxc10_Exon	7	144584328	144584329	50	-	Exon (Mir196a-201/Mir196a-201, exon 1 of 1)	7	144577465	144582622	5158	1	315338	Hoxc10-201	6864	ENSRNOG00000016149	Hoxc10-201	Hoxc10	0	TRUE	FALSE	FALSE	FALSE	FALSE	TRUE	FALSE	FALSE	FALSE	Exon		88_BivProm2	0.967327	0.690614	0.98507	0.906459	0.0015838	0.128773	0.000332678	0.0127157
cg15682828_TC23	cg15682828	yes	yes		yes	Zic2	Zic2_Exon	15	108909446	108909447	50	-	Promoter (<=1kb)	15	108908607	108912737	4131	1	361096	Zic2-201	791	ENSRNOG00000054879	Zic2-201	Zic2	0	TRUE	FALSE	TRUE	FALSE	FALSE	TRUE	FALSE	FALSE	FALSE	Exon		88_BivProm2	0.922624	0.909346	0.954166	0.881917	0.00874884	0.0119548	0.00310302	0.0200922
cg21804097_TC24	cg21804097	yes	yes	yes	yes	AABR07004232.1	AABR07004232.1_Intergenic_upstream	1	132178509	132178510	50	-	Distal Intergenic	1	131584306	131585731	1426	2		AABR07004232.1-201	-592827					FALSE	TRUE	FALSE	FALSE	FALSE	FALSE	FALSE	FALSE	TRUE	Intergenic_upstream		36_EnhWk3	0.995246	0.996084	0.993969	0.893494	3.38459e-05	2.29681e-05	5.44514e-05	0.0164112
cg00153046_BC24	cg00153046	yes	yes		yes	Nfat5	Nfat5_threeUTR	19	38452353	38452354	50	-	3' UTR	19	38446059	38533735	87677	2	307820	Nfat5-201	81381	ENSRNOG00000011879	Nfat5-201;Nfat5-202	Nfat5;Nfat5	0;0	TRUE	FALSE	FALSE	FALSE	TRUE	TRUE	FALSE	FALSE	FALSE	threeUTR		75_Tx4	0.99191	0.771764	0.980545	0.971861	9.79e-05	0.0721931	0.000564062	0.00117653
cg22529808_TC24	cg22529808	yes	yes		yes	Sdk2	Sdk2_Intergenic_upstream	10	102727852	102727853	50	-	Distal Intergenic	10	102303028	102576878	273851	2	360652	Sdk2-202	-151023	ENSRNOG00000024711				FALSE	TRUE	FALSE	FALSE	FALSE	FALSE	FALSE	FALSE	TRUE	Intergenic_upstream		19_ReprPC3	0.90722	0.975641	0.998258	0.984356	0.0125129	0.000882821	4.55106e-06	0.000365169
cg09227056_TC23	cg09227056	yes	yes		yes	Evx2	Evx2_Intergenic_downstream	3	61560782	61560783	50	+	Distal Intergenic	3	61578229	61581598	3370	2	288155	Evx2-201	20815	ENSRNOG00000001589				FALSE	TRUE	FALSE	FALSE	FALSE	FALSE	FALSE	FALSE	TRUE	Intergenic_downstream		17_ReprPC1	0.952121	0.956523	-0.641664	0.894917	0.00338377	0.0027943	0.169601	0.0159833
cg10763467_BC23	cg10763467	yes	yes	yes	yes	Evx2	Evx2_Intergenic_downstream	3	61560771	61560772	50	+	Distal Intergenic	3	61578229	61581598	3370	2	288155	Evx2-201	20826	ENSRNOG00000001589				FALSE	TRUE	FALSE	FALSE	FALSE	FALSE	FALSE	FALSE	TRUE	Intergenic_downstream		17_ReprPC1	0.993757	0.99649	0.971665	0.902185	5.83349e-05	1.846e-05	0.00119297	0.0138837
cg16948650_BC22	cg16948650	yes	yes	yes	yes	Pou3f3	Pou3f3_Intergenic_downstream	9	49524402	49524403	50	-	Distal Intergenic	9	49479137	49482252	3116	1	192109	Pou3f3-202	45314	ENSRNOG00000038909				FALSE	TRUE	FALSE	FALSE	FALSE	FALSE	FALSE	FALSE	TRUE	Intergenic_downstream		23_ReprPC7	0.987914	0.995533	0.947015	0.994604	0.00021824	2.98895e-05	0.0041367	4.35996e-05
cg17214935_TC23	cg17214935	yes	yes	yes	yes	Scn1a	Scn1a_Exon	3	52408736	52408737	50	+	Exon (Scn1a-201/Scn1a, exon 19 of 24)	3	52381975	52447622	65648	2	81574	Scn1a-201	38885	ENSRNOG00000053122	Scn1a-201;Scn1a-202	Scn1a;Scn1a	0;0	TRUE	FALSE	FALSE	FALSE	FALSE	TRUE	FALSE	FALSE	FALSE	Exon		28_Acet3	0.965774	0.965843	0.992063	0.908611	0.00173705	0.00173016	9.42354e-05	0.0121462
cg19711579_TC23	cg19711579	yes	yes		yes	Neurod1	Neurod1_Promoter	3	66417933	66417934	50	+	Promoter (<=1kb)	3	66414308	66417741	3434	2	29458	Neurod1-201	-192	ENSRNOG00000005609	Neurod1-201;Neurod1-202	Neurod1;Neurod1	0;0	TRUE	FALSE	TRUE	FALSE	FALSE	FALSE	TRUE	FALSE	FALSE	Promoter		88_BivProm2	0.9912	0.937675	0.997948	0.973423	0.000115806	0.00570564	6.31057e-06	0.00105014
cg08279414_BC23	cg08279414	yes	yes	yes	yes	Pou4f2	Pou4f2_Intergenic_downstream	19	33174939	33174940	50	+	Distal Intergenic	19	33160180	33163821	3642	1	171355	Pou4f2-201	14711	ENSRNOG00000012167				FALSE	TRUE	FALSE	FALSE	FALSE	FALSE	FALSE	FALSE	TRUE	Intergenic_downstream		17_ReprPC1	0.982725	0.963116	0.950963	0.943259	0.000445036	0.00201558	0.00354795	0.00473794
cg20316549_TC23	cg20316549	yes	yes		yes	Mnx1	Mnx1_Promoter	4	2389094	2389095	50	+	Promoter (7-8kb)	4	2376958	2381271	4314	2	682076	Mnx1-201	-7775	ENSRNOG00000046959				FALSE	TRUE	TRUE	FALSE	FALSE	FALSE	FALSE	FALSE	FALSE	Promoter		17_ReprPC1	0.950421	0.925107	0.990332	0.88227	0.00362619	0.00820347	0.000139767	0.0199745
cg07601141_BC23	cg07601141	yes	yes		yes	AABR07013073.4	AABR07013073.4_Exon	2	221658123	221658124	50	-	Promoter (1-2kb)	2	221659198	221659511	314	1		AABR07013073.4-201	-1075		AABR07013073.4-201	AABR07013073.4	-1026	TRUE	FALSE	TRUE	FALSE	FALSE	TRUE	FALSE	FALSE	FALSE	Exon		87_BivProm1	0.984701	0.973387	0.977558	0.947233	0.000349308	0.00105299	0.000749815	0.00410312
cg13604976_TC24	cg13604976	yes	yes		yes	Mtf2	Mtf2_Exon	14	2685372	2685373	50	+	Exon (Mtf2-201/Mtf2, exon 2 of 15)	14	2658267	2700977	42711	2	360905	Mtf2-201	15556	ENSRNOG00000000075	Mtf2-201	Mtf2	0	TRUE	FALSE	FALSE	FALSE	FALSE	TRUE	TRUE	FALSE	FALSE	Exon		64_TxEnh3	0.993136	0.938041	0.987752	0.948997	7.05019e-05	0.00563948	0.000224109	0.00383563
cg22887292_TC24	cg22887292	yes	yes		yes	Ubap2l	Ubap2l_Exon	2	189395677	189395678	50	-	Exon (Ubap2l-201/Ubap2l, exon 2 of 29)	2	189334341	189400323	65983	2	361984	Ubap2l-201	4645	ENSRNOG00000017990	Ubap2l-201;Ubap2l-202	Ubap2l;Ubap2l	0;0	TRUE	FALSE	FALSE	FALSE	FALSE	TRUE	FALSE	FALSE	FALSE	Exon		80_TxEx1	0.973983	0.995979	0.999317	0.881431	0.0010065	2.42242e-05	7.00044e-07	0.0202545
cg26177197_BC24	cg26177197	yes	yes		yes	AABR07021704.1	AABR07021704.1_Intergenic_upstream	13	86913611	86913612	50	+	Distal Intergenic	13	86665424	86671515	6092	2		AABR07021704.1-201	-242048					FALSE	TRUE	FALSE	FALSE	FALSE	FALSE	FALSE	FALSE	TRUE	Intergenic_upstream		90_BivProm4	0.985317	0.992327	0.999284	0.965199	0.000321816	8.80832e-05	7.69543e-07	0.00179562
cg22225812_BC24	cg22225812	yes	yes		yes	Dscam	Dscam_Exon	11	37241242	37241243	50	-	Exon (Dscam-201/Dscam, exon 4 of 33)	11	37004902	37253776	248875	2	171119	Dscam-201	12533	ENSRNOG00000027992	Dscam-201	Dscam	0	TRUE	FALSE	FALSE	FALSE	FALSE	TRUE	TRUE	FALSE	FALSE	Exon		8_HET1	0.991923	0.999059	0.997264	0.924277	9.75958e-05	1.32904e-06	1.12178e-05	0.00838388
cg09227056_TC24	cg09227056	yes	yes		yes	Evx2	Evx2_Intergenic_downstream	3	61560782	61560783	50	+	Distal Intergenic	3	61578229	61581598	3370	2	288155	Evx2-201	20815	ENSRNOG00000001589				FALSE	TRUE	FALSE	FALSE	FALSE	FALSE	FALSE	FALSE	TRUE	Intergenic_downstream		17_ReprPC1	0.961372	0.963992	-0.604228	0.892613	0.00220939	0.00192147	0.203957	0.0166787
cg10763467_BC24	cg10763467	yes	yes		yes	Evx2	Evx2_Intergenic_downstream	3	61560771	61560772	50	+	Distal Intergenic	3	61578229	61581598	3370	2	288155	Evx2-201	20826	ENSRNOG00000001589				FALSE	TRUE	FALSE	FALSE	FALSE	FALSE	FALSE	FALSE	TRUE	Intergenic_downstream		17_ReprPC1	0.994016	0.997745	0.97167	0.931661	5.36083e-05	7.62336e-06	0.00119253	0.00684566
cg16948650_BC23	cg16948650	yes	yes		yes	Pou3f3	Pou3f3_Intergenic_downstream	9	49524402	49524403	50	-	Distal Intergenic	9	49479137	49482252	3116	1	192109	Pou3f3-202	45314	ENSRNOG00000038909				FALSE	TRUE	FALSE	FALSE	FALSE	FALSE	FALSE	FALSE	TRUE	Intergenic_downstream		23_ReprPC7	0.988973	0.995097	0.949155	0.96377	0.000181714	3.60037e-05	0.00381204	0.00194513
cg17214935_TC24	cg17214935	yes	yes		yes	Scn1a	Scn1a_Exon	3	52408736	52408737	50	+	Exon (Scn1a-201/Scn1a, exon 19 of 24)	3	52381975	52447622	65648	2	81574	Scn1a-201	38885	ENSRNOG00000053122	Scn1a-201;Scn1a-202	Scn1a;Scn1a	0;0	TRUE	FALSE	FALSE	FALSE	FALSE	TRUE	FALSE	FALSE	FALSE	Exon		28_Acet3	0.962398	0.618749	0.994119	0.980206	0.00209431	0.190321	5.17783e-05	0.000583806
cg19711579_TC24	cg19711579	yes	yes	yes	yes	Neurod1	Neurod1_Promoter	3	66417933	66417934	50	+	Promoter (<=1kb)	3	66414308	66417741	3434	2	29458	Neurod1-201	-192	ENSRNOG00000005609	Neurod1-201;Neurod1-202	Neurod1;Neurod1	0;0	TRUE	FALSE	TRUE	FALSE	FALSE	FALSE	TRUE	FALSE	FALSE	Promoter		88_BivProm2	0.98439	0.999406	0.998412	0.881949	0.000363598	5.29431e-07	3.78294e-06	0.0200814
cg08279414_BC24	cg08279414	yes	yes		yes	Pou4f2	Pou4f2_Intergenic_downstream	19	33174939	33174940	50	+	Distal Intergenic	19	33160180	33163821	3642	1	171355	Pou4f2-201	14711	ENSRNOG00000012167				FALSE	TRUE	FALSE	FALSE	FALSE	FALSE	FALSE	FALSE	TRUE	Intergenic_downstream		17_ReprPC1	0.984614	0.996303	0.957737	0.926932	0.000353266	2.0477e-05	0.00264145	0.00781327
cg20316549_TC24	cg20316549	yes	yes		yes	Mnx1	Mnx1_Promoter	4	2389094	2389095	50	+	Promoter (7-8kb)	4	2376958	2381271	4314	2	682076	Mnx1-201	-7775	ENSRNOG00000046959				FALSE	TRUE	TRUE	FALSE	FALSE	FALSE	FALSE	FALSE	FALSE	Promoter		17_ReprPC1	0.903331	0.641399	0.995229	0.887458	0.0135656	0.169835	3.4092e-05	0.0182858
cg08563010_TC24	cg08563010	yes	yes		yes	Sox5	Sox5_Intron	4	178413858	178413859	50	+	Intron (Sox5-203/Sox5, intron 1 of 13)	4	178066165	178441547	375383	2	140587	Sox5-203	27688	ENSRNOG00000027869	Sox5-203;Sox5-202	Sox5;Sox5	0;0	TRUE	FALSE	FALSE	FALSE	FALSE	FALSE	TRUE	FALSE	FALSE	Intron		43_EnhA2	0.996981	0.587905	0.999008	0.910531	1.36573e-05	0.219742	1.4767e-06	0.0116491
cg27638358_TC24	cg27638358	yes	yes		yes	Hoxc10	Hoxc10_Exon	7	144584328	144584329	50	-	Exon (Mir196a-201/Mir196a-201, exon 1 of 1)	7	144577465	144582622	5158	1	315338	Hoxc10-201	6864	ENSRNOG00000016149	Hoxc10-201	Hoxc10	0	TRUE	FALSE	FALSE	FALSE	FALSE	TRUE	FALSE	FALSE	FALSE	Exon		88_BivProm2	0.96011	0.749117	0.98641	0.781028	0.00235508	0.0865179	0.000275777	0.0666732
cg15682828_TC24	cg15682828	yes	yes		yes	Zic2	Zic2_Exon	15	108909446	108909447	50	-	Promoter (<=1kb)	15	108908607	108912737	4131	1	361096	Zic2-201	791	ENSRNOG00000054879	Zic2-201	Zic2	0	TRUE	FALSE	TRUE	FALSE	FALSE	TRUE	FALSE	FALSE	FALSE	Exon		88_BivProm2	0.919152	0.914139	0.95429	0.856927	0.00954035	0.0107416	0.00308636	0.0292406
cg21804097_TC25	cg21804097	yes	yes		yes	AABR07004232.1	AABR07004232.1_Intergenic_upstream	1	132178509	132178510	50	-	Distal Intergenic	1	131584306	131585731	1426	2		AABR07004232.1-201	-592827					FALSE	TRUE	FALSE	FALSE	FALSE	FALSE	FALSE	FALSE	TRUE	Intergenic_upstream		36_EnhWk3	0.982274	0.999884	0.993724	0.876857	0.000468555	2.03469e-08	5.89545e-05	0.0218127
cg00153046_BC25	cg00153046	yes	yes	yes	yes	Nfat5	Nfat5_threeUTR	19	38452353	38452354	50	-	3' UTR	19	38446059	38533735	87677	2	307820	Nfat5-201	81381	ENSRNOG00000011879	Nfat5-201;Nfat5-202	Nfat5;Nfat5	0;0	TRUE	FALSE	FALSE	FALSE	TRUE	TRUE	FALSE	FALSE	FALSE	threeUTR		75_Tx4	0.997968	0.983005	0.979126	0.992153	6.18847e-06	0.000430809	0.000649035	9.21214e-05
cg19355776_BC24	cg19355776	yes	yes	yes	yes	Cdh8	Cdh8_Exon	19	6342482	6342483	50	-	Exon (Cdh8-201/Cdh8, exon 8 of 12)	19	6046665	6426216	379552	1	84408	Cdh8-201	295817	ENSRNOG00000056643	Cdh8-201	Cdh8	0	TRUE	FALSE	FALSE	FALSE	FALSE	TRUE	FALSE	FALSE	FALSE	Exon		41_EnhWk8	0.970172	0.832538	0.980909	0.998999	0.00132125	0.0397171	0.000543226	1.50316e-06
cg22529808_TC25	cg22529808	yes	yes		yes	Sdk2	Sdk2_Intergenic_upstream	10	102727852	102727853	50	-	Distal Intergenic	10	102303028	102576878	273851	2	360652	Sdk2-202	-151023	ENSRNOG00000024711				FALSE	TRUE	FALSE	FALSE	FALSE	FALSE	FALSE	FALSE	TRUE	Intergenic_upstream		19_ReprPC3	0.925913	0.97355	0.998909	0.888159	0.00802997	0.00104017	1.78489e-06	0.018063
cg13604976_TC25	cg13604976	yes	yes		yes	Mtf2	Mtf2_Exon	14	2685372	2685373	50	+	Exon (Mtf2-201/Mtf2, exon 2 of 15)	14	2658267	2700977	42711	2	360905	Mtf2-201	15556	ENSRNOG00000000075	Mtf2-201	Mtf2	0	TRUE	FALSE	FALSE	FALSE	FALSE	TRUE	TRUE	FALSE	FALSE	Exon		64_TxEnh3	0.987463	0.990312	0.99305	0.99233	0.000234786	0.000140318	7.22857e-05	8.80092e-05
cg22887292_TC25	cg22887292	yes	yes		yes	Ubap2l	Ubap2l_Exon	2	189395677	189395678	50	-	Exon (Ubap2l-201/Ubap2l, exon 2 of 29)	2	189334341	189400323	65983	2	361984	Ubap2l-201	4645	ENSRNOG00000017990	Ubap2l-201;Ubap2l-202	Ubap2l;Ubap2l	0;0	TRUE	FALSE	FALSE	FALSE	FALSE	TRUE	FALSE	FALSE	FALSE	Exon		80_TxEx1	0.982058	0.791995	0.99967	0.844992	0.000479975	0.0603993	1.63821e-07	0.0341791
cg26177197_BC25	cg26177197	yes	yes		yes	AABR07021704.1	AABR07021704.1_Intergenic_upstream	13	86913611	86913612	50	+	Distal Intergenic	13	86665424	86671515	6092	2		AABR07021704.1-201	-242048					FALSE	TRUE	FALSE	FALSE	FALSE	FALSE	FALSE	FALSE	TRUE	Intergenic_upstream		90_BivProm4	0.961001	0.987713	0.999964	0.9611	0.00225175	0.000225528	1.92133e-09	0.00224039
cg22225812_BC25	cg22225812	yes	yes		yes	Dscam	Dscam_Exon	11	37241242	37241243	50	-	Exon (Dscam-201/Dscam, exon 4 of 33)	11	37004902	37253776	248875	2	171119	Dscam-201	12533	ENSRNOG00000027992	Dscam-201	Dscam	0	TRUE	FALSE	FALSE	FALSE	FALSE	TRUE	TRUE	FALSE	FALSE	Exon		8_HET1	0.995395	0.804455	0.995285	0.918909	3.17589e-05	0.0536181	3.32994e-05	0.00959712
cg09227056_TC25	cg09227056	yes	yes		yes	Evx2	Evx2_Intergenic_downstream	3	61560782	61560783	50	+	Distal Intergenic	3	61578229	61581598	3370	2	288155	Evx2-201	20815	ENSRNOG00000001589				FALSE	TRUE	FALSE	FALSE	FALSE	FALSE	FALSE	FALSE	TRUE	Intergenic_downstream		17_ReprPC1	0.969295	0.922451	-0.83483	0.883171	0.00139968	0.00878757	0.0386685	0.0196762
cg10763467_BC25	cg10763467	yes	yes		yes	Evx2	Evx2_Intergenic_downstream	3	61560771	61560772	50	+	Distal Intergenic	3	61578229	61581598	3370	2	288155	Evx2-201	20826	ENSRNOG00000001589				FALSE	TRUE	FALSE	FALSE	FALSE	FALSE	FALSE	FALSE	TRUE	Intergenic_downstream		17_ReprPC1	0.978361	0.99391	0.960084	0.884449	0.000697285	5.55141e-05	0.00235813	0.0192567
cg16948650_BC24	cg16948650	yes	yes		yes	Pou3f3	Pou3f3_Intergenic_downstream	9	49524402	49524403	50	-	Distal Intergenic	9	49479137	49482252	3116	1	192109	Pou3f3-202	45314	ENSRNOG00000038909				FALSE	TRUE	FALSE	FALSE	FALSE	FALSE	FALSE	FALSE	TRUE	Intergenic_downstream		23_ReprPC7	0.987062	0.861556	0.946239	0.996715	0.000250013	0.0274233	0.0042577	1.61664e-05
cg19711579_TC25	cg19711579	yes	yes		yes	Neurod1	Neurod1_Promoter	3	66417933	66417934	50	+	Promoter (<=1kb)	3	66414308	66417741	3434	2	29458	Neurod1-201	-192	ENSRNOG00000005609	Neurod1-201;Neurod1-202	Neurod1;Neurod1	0;0	TRUE	FALSE	TRUE	FALSE	FALSE	FALSE	TRUE	FALSE	FALSE	Promoter		88_BivProm2	0.988975	0.994736	0.99899	0.916409	0.000181658	4.14845e-05	1.52937e-06	0.0101892
cg08279414_BC25	cg08279414	yes	yes		yes	Pou4f2	Pou4f2_Intergenic_downstream	19	33174939	33174940	50	+	Distal Intergenic	19	33160180	33163821	3642	1	171355	Pou4f2-201	14711	ENSRNOG00000012167				FALSE	TRUE	FALSE	FALSE	FALSE	FALSE	FALSE	FALSE	TRUE	Intergenic_downstream		17_ReprPC1	0.975521	0.629427	0.958218	0.9208	0.000891493	0.180542	0.00258218	0.00916053
cg20316549_TC25	cg20316549	yes	yes		yes	Mnx1	Mnx1_Promoter	4	2389094	2389095	50	+	Promoter (7-8kb)	4	2376958	2381271	4314	2	682076	Mnx1-201	-7775	ENSRNOG00000046959				FALSE	TRUE	TRUE	FALSE	FALSE	FALSE	FALSE	FALSE	FALSE	Promoter		17_ReprPC1	0.909063	0.926034	0.98743	0.86038	0.0120283	0.00800422	0.000236004	0.0278799
cg08563010_TC25	cg08563010	yes	yes		yes	Sox5	Sox5_Intron	4	178413858	178413859	50	+	Intron (Sox5-203/Sox5, intron 1 of 13)	4	178066165	178441547	375383	2	140587	Sox5-203	27688	ENSRNOG00000027869	Sox5-203;Sox5-202	Sox5;Sox5	0;0	TRUE	FALSE	FALSE	FALSE	FALSE	FALSE	TRUE	FALSE	FALSE	Intron		43_EnhA2	0.999107	0.910456	0.998523	0.978907	1.19707e-06	0.0116682	3.27089e-06	0.000662693
cg27638358_TC25	cg27638358	yes	yes		yes	Hoxc10	Hoxc10_Exon	7	144584328	144584329	50	-	Exon (Mir196a-201/Mir196a-201, exon 1 of 1)	7	144577465	144582622	5158	1	315338	Hoxc10-201	6864	ENSRNOG00000016149	Hoxc10-201	Hoxc10	0	TRUE	FALSE	FALSE	FALSE	FALSE	TRUE	FALSE	FALSE	FALSE	Exon		88_BivProm2	0.978733	0.948063	0.988473	0.913974	0.000673648	0.00397614	0.000198527	0.0107824
cg15682828_TC25	cg15682828	yes	yes		yes	Zic2	Zic2_Exon	15	108909446	108909447	50	-	Promoter (<=1kb)	15	108908607	108912737	4131	1	361096	Zic2-201	791	ENSRNOG00000054879	Zic2-201	Zic2	0	TRUE	FALSE	TRUE	FALSE	FALSE	TRUE	FALSE	FALSE	FALSE	Exon		88_BivProm2	0.924033	0.877534	0.957954	0.804199	0.00843728	0.0215785	0.00261465	0.0537536
cg13284386_BC21	cg13284386	yes	yes	yes	no	Rap2c	Rap2c_Exon	X	138234212	138234213	50	+	Exon (Rap2c-201/Rap2c, exon 2 of 3)	21	138224040	138237157	13118	2	302495	Rap2c-201	2944	ENSRNOG00000002529	Rap2c-201	Rap2c	0	TRUE	FALSE	FALSE	FALSE	FALSE	TRUE	FALSE	FALSE	FALSE	Exon		80_TxEx1	0.906943	0.999085	0.998939	0.937487	0.0125866	1.25557e-06	1.68883e-06	0.00573974
cg13515661_BC21	cg13515661	yes	yes	yes	no	Ogt	Ogt_Intron	X	71554581	71554582	50	+	Intron (Ogt-201/Ogt, intron 5 of 22)	21	71540895	71585908	45014	1	26295	Ogt-201	13686	ENSRNOG00000003359	Ogt-202;Ogt-201;Ogt-203	Ogt;Ogt;Ogt	0;0;0	TRUE	FALSE	FALSE	FALSE	FALSE	FALSE	TRUE	FALSE	FALSE	Intron		80_TxEx1	0.998719	0.999011	0.996652	0.978926	2.45864e-06	1.46707e-06	1.67923e-05	0.000661513
cg02103833_TC21	cg02103833	yes	yes	yes	no	Hat1	Hat1_Exon	3	58051902	58051903	50	+	Exon (Hat1-201/Hat1, exon 7 of 11)	3	58022238	58070068	47831	1	296501	Hat1-201	29664	ENSRNOG00000001524	Hat1-201	Hat1	0	TRUE	FALSE	FALSE	FALSE	FALSE	TRUE	TRUE	FALSE	FALSE	Exon		81_TxEx2	0.999723	0.735624	0.998861	0.977007	1.15253e-07	0.0956024	1.9436e-06	0.000786915
cg24350090_BC21	cg24350090	yes	yes	yes	no	Cadm1	Cadm1_Intergenic_downstream	8	52324372	52324373	50	-	Distal Intergenic	8	52127632	52189699	62068	1	363058	Cadm1-202	196741	ENSRNOG00000018778				FALSE	TRUE	FALSE	FALSE	FALSE	FALSE	FALSE	FALSE	TRUE	Intergenic_downstream		4_Quies2	0.992058	0.99841	0.990388	0.909155	9.43709e-05	3.78856e-06	0.000138141	0.0120045
cg19229870_TC21	cg19229870	yes	yes		no	Atp2b2	Atp2b2_threeUTR	4	145703059	145703060	50	+	3' UTR	4	145703046	145948996	245951	2	24215	Atp2b2-201	245888	ENSRNOG00000030269	Atp2b2-201;Atp2b2-202;Sec13-201	Atp2b2;Atp2b2;Sec13	0;0;-3482	TRUE	FALSE	FALSE	FALSE	TRUE	TRUE	FALSE	FALSE	FALSE	threeUTR			0.915408	0.995404	-0.884059	0.889578	0.0104309	3.16333e-05	0.0193844	0.0176163
cg02951320_BC21	cg02951320	yes	yes	yes	no	AABR07062466.1	AABR07062466.1_Intergenic_downstream	4	178888524	178888525	50	+	Distal Intergenic	4	178617401	178617883	483	1		AABR07062466.1-201	271075					FALSE	TRUE	FALSE	FALSE	FALSE	FALSE	FALSE	FALSE	TRUE	Intergenic_downstream		38_EnhWk5	0.985803	0.852035	0.996545	0.996009	0.000300897	0.0312208	1.78873e-05	2.38628e-05
cg03409866_TC21	cg03409866	yes	yes	yes	no	Pax2	Pax2_Intergenic_upstream	1	264423644	264423645	50	-	Distal Intergenic	1	264504591	264583329	78739	1	293992	Pax2-201	-80947	ENSRNOG00000014253				FALSE	TRUE	FALSE	FALSE	FALSE	FALSE	FALSE	FALSE	TRUE	Intergenic_upstream		22_ReprPC6	0.970453	0.942788	0.988547	0.965385	0.00129667	0.00481623	0.000196016	0.00177654
cg13557702_BC21	cg13557702	yes	yes	yes	no	Spin1	Spin1_Intergenic_upstream	16	967128	967129	50	-	Distal Intergenic	16	884861	930527	45667	2	361217	Spin1-201	-36602	ENSRNOG00000011119				FALSE	TRUE	FALSE	FALSE	FALSE	FALSE	FALSE	FALSE	TRUE	Intergenic_upstream			0.965892	0.967234	0.996232	0.956221	0.00172523	0.00159284	2.12726e-05	0.00283295
cg12733826_TC21	cg12733826	yes	yes	yes	no	Cenpf	Cenpf_Intergenic_upstream	13	108275316	108275317	50	-	Distal Intergenic	13	108132499	108178609	46111	2	257649	Cenpf-201	-96756	ENSRNOG00000003388				FALSE	TRUE	FALSE	FALSE	FALSE	FALSE	FALSE	FALSE	TRUE	Intergenic_upstream		47_EnhA6	0.982258	0.992524	0.991667	0.96181	0.000469351	8.36316e-05	0.000103858	0.00215991
cg24947764_TC21	cg24947764	yes	yes	yes	no	Tmem33	Tmem33_Intergenic_upstream	14	42587977	42587978	50	+	Distal Intergenic	14	42535701	42560174	24474	2	59303	Tmem33-201	-27755	ENSRNOG00000002254				FALSE	TRUE	FALSE	FALSE	FALSE	FALSE	FALSE	FALSE	TRUE	Intergenic_upstream		17_ReprPC1	0.921542	0.986401	0.955612	0.926638	0.00899203	0.000276149	0.00291174	0.00787564
cg14885282_BC21	cg14885282	yes	yes	yes	no	AABR07008285.1	AABR07008285.1_Intergenic_downstream	2	51322556	51322557	50	+	Distal Intergenic	2	51412042	51412311	270	2		AABR07008285.1-201	89706					FALSE	TRUE	FALSE	FALSE	FALSE	FALSE	FALSE	FALSE	TRUE	Intergenic_downstream		59_EnhA18	0.976007	0.964895	0.975047	0.201676	0.000856573	0.00182692	0.000926189	0.701587
cg17214935_TC25	cg17214935	yes	yes		yes	Scn1a	Scn1a_Exon	3	52408736	52408737	50	+	Exon (Scn1a-201/Scn1a, exon 19 of 24)	3	52381975	52447622	65648	2	81574	Scn1a-201	38885	ENSRNOG00000053122	Scn1a-201;Scn1a-202	Scn1a;Scn1a	0;0	TRUE	FALSE	FALSE	FALSE	FALSE	TRUE	FALSE	FALSE	FALSE	Exon		28_Acet3	0.980444	0.667022	0.992199	0.965841	0.000569923	0.147852	9.10351e-05	0.00173029
cg17468331_BC21	cg17468331	yes	yes	yes	no	Etv4	Etv4_Intergenic_upstream	10	89735782	89735783	50	-	Distal Intergenic	10	89685058	89700283	15226	2	360635	Etv4-201	-35548	ENSRNOG00000020792				FALSE	TRUE	FALSE	FALSE	FALSE	FALSE	FALSE	FALSE	TRUE	Intergenic_upstream		60_EnhA19	0.982091	0.934957	0.996311	0.967738	0.000478237	0.00620824	2.03914e-05	0.00154448
cg05181091_TC21	cg05181091	yes	yes		no	Mid2	Mid2_Exon	X	112034663	112034664	50	+	Exon (Mid2-201/Mid2, exon 2 of 10)	21	112020646	112121943	101298	1	363502	Mid2-201	13969	ENSRNOG00000060542	Mid2-201	Mid2	0	TRUE	FALSE	FALSE	FALSE	FALSE	TRUE	FALSE	FALSE	FALSE	Exon		71_TxWk2	0.980611	0.981694	-0.231356	0.998867	0.000560264	0.00049958	0.659157	1.92459e-06
cg00307913_TC21	cg00307913	yes	yes	yes	no	Cdk5rap3	Cdk5rap3_Intergenic_downstream	10	84775832	84775833	50	-	Distal Intergenic	10	84780608	84789832	9225	2	80278	Cdk5rap3-201	14000	ENSRNOG00000048747	Cdk5rap3-201	Cdk5rap3	13951	FALSE	TRUE	FALSE	FALSE	FALSE	FALSE	FALSE	FALSE	TRUE	Intergenic_downstream		60_EnhA19	0.947494	0.800654	0.956692	0.938622	0.00406299	0.0556475	0.00277279	0.00553527
cg14609865_TC21	cg14609865	yes	yes	yes	no	Tbr1	Tbr1_Promoter	3	47677494	47677495	50	-	Promoter (<=1kb)	3	47677720	47685902	8183	1	680427	Tbr1-201	-274	ENSRNOG00000005049	Psmd14-201;Tbr1-201	Psmd14;Tbr1	0;0	FALSE	TRUE	TRUE	FALSE	FALSE	FALSE	FALSE	FALSE	FALSE	Promoter		88_BivProm2	0.986783	0.77435	0.993235	0.940778	0.000260897	0.0706323	6.8496e-05	0.005157
cg15940363_TC21	cg15940363	yes	yes	yes	no	Hoxd10	Hoxd10_threeUTR	3	61616875	61616876	50	+	3' UTR	3	61613774	61617367	3594	1	303991	Hoxd10-201	3101	ENSRNOG00000001581	Hoxd10-201;Hoxd9-201	Hoxd10;Hoxd9	0;0	TRUE	FALSE	FALSE	FALSE	TRUE	TRUE	FALSE	FALSE	FALSE	threeUTR		18_ReprPC2	0.94992	0.973525	0.996802	0.882682	0.00369924	0.00104215	1.53288e-05	0.0198379
cg16610439_BC21	cg16610439	yes	yes	yes	no	Psmd14	Psmd14_Intergenic_upstream	3	47548207	47548208	50	+	Distal Intergenic	3	47578384	47673338	94955	1	311078	Psmd14-201	-30128	ENSRNOG00000061129				FALSE	TRUE	FALSE	FALSE	FALSE	FALSE	FALSE	FALSE	TRUE	Intergenic_upstream		27_Acet2	0.980618	0.984935	0.999975	0.9844	0.00055985	0.000338725	9.51425e-10	0.00036315
cg16948650_BC25	cg16948650	yes	yes		yes	Pou3f3	Pou3f3_Intergenic_downstream	9	49524402	49524403	50	-	Distal Intergenic	9	49479137	49482252	3116	1	192109	Pou3f3-202	45314	ENSRNOG00000038909				FALSE	TRUE	FALSE	FALSE	FALSE	FALSE	FALSE	FALSE	TRUE	Intergenic_downstream		23_ReprPC7	0.987193	0.998463	0.923794	0.995289	0.00024497	3.54013e-06	0.00848973	3.32337e-05
cg17231542_BC21	cg17231542	yes	yes	yes	no	Six3	Six3_Intergenic_downstream	6	8912200	8912201	50	-	Distal Intergenic	6	8886730	8889925	3196	1	78974	Six3-201	25519	ENSRNOG00000057031				FALSE	TRUE	FALSE	FALSE	FALSE	FALSE	FALSE	FALSE	TRUE	Intergenic_downstream		89_BivProm3	0.939109	0.915462	0.916881	0.905239	0.00544868	0.010418	0.010076	0.013044
cg12462250_TC21	cg12462250	yes	yes	yes	no	Iqca1l	Iqca1l_Intron	4	7148998	7148999	50	+	Intron (Iqca1l-202/Iqca1l, intron 5 of 17)	4	7144669	7156311	11643	1	499971	Iqca1l-202	4329	ENSRNOG00000011092	Iqca1l-202;Iqca1l-201	Iqca1l;Iqca1l	0;0	TRUE	FALSE	FALSE	FALSE	FALSE	FALSE	TRUE	FALSE	FALSE	Intron		36_EnhWk3	0.918853	0.950647	0.960476	0.781229	0.00961011	0.00359349	0.0023124	0.0665557
cg05968748_BC21	cg05968748	yes	yes	yes	no	Lmx1b	Lmx1b_Intergenic_upstream	3	12767068	12767069	50	-	Distal Intergenic	3	12609574	12686869	77296	2	114501	Lmx1b-201	-80200	ENSRNOG00000017019				FALSE	TRUE	FALSE	FALSE	FALSE	FALSE	FALSE	FALSE	TRUE	Intergenic_upstream		89_BivProm3	0.9555	0.949867	0.946788	0.234849	0.00292637	0.00370699	0.00417195	0.654203
cg06134368_TC21	cg06134368	yes	yes	yes	no	Mvb12b	Mvb12b_Intergenic_upstream	3	13031151	13031152	50	+	Distal Intergenic	3	12780100	12944494	164395	2	362118	Mvb12b-201	-86657	ENSRNOG00000017172				FALSE	TRUE	FALSE	FALSE	FALSE	FALSE	FALSE	FALSE	TRUE	Intergenic_upstream		22_ReprPC6	0.948275	0.941051	0.972649	0.80497	0.00394403	0.0051101	0.00111191	0.0533461
cg06477567_TC21	cg06477567	yes	yes		no	Nfib	Nfib_Intergenic_downstream	5	100296931	100296932	50	-	Distal Intergenic	5	100439082	100647298	208217	2	29227	Nfib-203	350415	ENSRNOG00000009795				FALSE	TRUE	FALSE	FALSE	FALSE	FALSE	FALSE	FALSE	TRUE	Intergenic_downstream		43_EnhA2	0.847526	0.935787	0.882392	0.943985	0.0331002	0.00605257	0.0199342	0.00461868
cg06805124_BC21	cg06805124	yes	yes	yes	no	Bnc2	Bnc2_Intron	5	102772422	102772423	50	+	Intron (Bnc2-202/Bnc2, intron 1 of 7)	5	102418661	102786331	367671	2	298189	Bnc2-202	13860	ENSRNOG00000006553	Bnc2-202	Bnc2	0	TRUE	FALSE	FALSE	FALSE	FALSE	FALSE	TRUE	FALSE	FALSE	Intron		90_BivProm4	0.978571	0.773068	0.996721	0.992035	0.000683857	0.0714037	1.61102e-05	9.49173e-05
cg12559929_TC21	cg12559929	yes	yes	yes	no	Per1	Per1_Exon	10	55691288	55691289	50	+	Exon (Per1-201/Per1, exon 16 of 22)	10	55687050	55695994	8945	1	287422	Per1-201	4238	ENSRNOG00000007387	Per1-201	Per1	0	TRUE	FALSE	FALSE	FALSE	FALSE	TRUE	FALSE	FALSE	FALSE	Exon		81_TxEx2	0.909257	0.88738	0.937766	0.889425	0.0119779	0.0183106	0.00568905	0.0176643
cg12927674_TC21	cg12927674	yes	yes	yes	no	Nog	Nog_Promoter	10	76818894	76818895	50	-	Promoter (5-6kb)	10	76811759	76813386	1628	2	25495	Nog-201	-5509	ENSRNOG00000023683				FALSE	TRUE	TRUE	FALSE	FALSE	FALSE	FALSE	FALSE	FALSE	Promoter		21_ReprPC5	0.982357	0.919077	0.978834	0.958744	0.000464155	0.00955787	0.000667277	0.00251793
cg14250709_BC21	cg14250709	yes	yes	yes	no	Lhx1	Lhx1_Intergenic_upstream	10	71934578	71934579	50	+	Distal Intergenic	10	71843991	71849293	5303	2	257634	Lhx1-201	-85285	ENSRNOG00000002812				FALSE	TRUE	FALSE	FALSE	FALSE	FALSE	FALSE	FALSE	TRUE	Intergenic_upstream		59_EnhA18	0.994238	0.9951	0.999772	0.998137	4.97065e-05	3.59607e-05	7.82166e-08	5.20252e-06
cg15162620_TC21	cg15162620	yes	yes	yes	no	Neurod2	Neurod2_Intergenic_downstream	10	86271610	86271611	50	-	Distal Intergenic	10	86280892	86282693	1802	2	54276	Neurod2-201	11131	ENSRNOG00000028417				FALSE	TRUE	FALSE	FALSE	FALSE	FALSE	FALSE	FALSE	TRUE	Intergenic_downstream		17_ReprPC1	0.998658	0.487183	0.996509	0.973344	2.69945e-06	0.327041	1.82611e-05	0.00105638
cg00153046_BC26	cg00153046	yes	yes		yes	Nfat5	Nfat5_threeUTR	19	38452353	38452354	50	-	3' UTR	19	38446059	38533735	87677	2	307820	Nfat5-201	81381	ENSRNOG00000011879	Nfat5-201;Nfat5-202	Nfat5;Nfat5	0;0	TRUE	FALSE	FALSE	FALSE	TRUE	TRUE	FALSE	FALSE	FALSE	threeUTR		75_Tx4	0.994637	0.978837	0.97426	0.978808	4.30677e-05	0.000667066	0.000985329	0.000668879
cg02763383_BC21	cg02763383	yes	yes		no	AABR07043031.1	AABR07043031.1_Intergenic_downstream	19	17995012	17995013	50	-	Distal Intergenic	19	17967827	17969603	1777	1		AABR07043031.1-201	27186					FALSE	TRUE	FALSE	FALSE	FALSE	FALSE	FALSE	FALSE	TRUE	Intergenic_downstream			0.987373	0.909129	0.987841	0.999474	0.000238169	0.0120112	0.000220865	4.15349e-07
cg09328439_BC21	cg09328439	yes	yes	yes	no	Rps6kc1	Rps6kc1_Intergenic_downstream	13	109202308	109202309	50	+	Distal Intergenic	13	109338762	109483868	145107	2	289342	Rps6kc1-201	281511	ENSRNOG00000003767				FALSE	TRUE	FALSE	FALSE	FALSE	FALSE	FALSE	FALSE	TRUE	Intergenic_downstream		37_EnhWk4	0.985644	0.999471	0.998332	0.997358	0.000307663	4.20425e-07	4.17253e-06	1.04579e-05
cg26373046_BC21	cg26373046	yes	yes	yes	no	Cdk15	Cdk15_Intron	9	66117359	66117360	50	-	Intron (Cdk15-201/Cdk15, intron 12 of 14)	9	66058047	66148087	90041	1	301440	Cdk15-201	59264	ENSRNOG00000022899	Cdk15-201	Cdk15	0	TRUE	FALSE	FALSE	FALSE	FALSE	FALSE	TRUE	FALSE	FALSE	Intron		60_EnhA19	0.906219	0.995021	0.968993	0.997326	0.0127799	3.71295e-05	0.00142728	1.07186e-05
cg04175952_TC21	cg04175952	yes	yes	yes	no	Gmds	Gmds_Intron	17	33752418	33752419	50	-	Intron (Gmds-201/Gmds, intron 7 of 10)	17	33408722	33938085	529364	1	291095	Gmds-201	343648	ENSRNOG00000017605	Gmds-201	Gmds	0	TRUE	FALSE	FALSE	FALSE	FALSE	FALSE	TRUE	FALSE	FALSE	Intron		46_EnhA5	0.978628	0.986846	0.955889	0.942909	0.000680237	0.000258407	0.00287569	0.00479609
cg04774073_TC21	cg04774073	yes	yes	yes	no																																	0.977002	0.986114	0.969303	0.919268	0.000787247	0.000287884	0.00139903	0.0095133
cg13369534_TC21	cg13369534	yes	yes		no	En1	En1_Intergenic_downstream	13	36881405	36881406	50	-	Distal Intergenic	13	36532758	36537093	4336	1	685360	En1-201	348648	ENSRNOG00000056580				FALSE	TRUE	FALSE	FALSE	FALSE	FALSE	FALSE	FALSE	TRUE	Intergenic_downstream			0.975812	0.992189	-0.798448	0.946366	0.000870549	9.12858e-05	0.056841	0.00423775
cg17403683_TC21	cg17403683	yes	yes	yes	no																																	0.820592	0.998248	0.898855	0.978058	0.0453937	4.60121e-06	0.0148281	0.000716921
cg14082613_BC21	cg14082613	yes	yes	yes	no	Mgmt	Mgmt_Intron	1	209381314	209381315	50	-	Intron (Mgmt-201/Mgmt, intron 2 of 4)	1	209237233	209464190	226958	1	25332	Mgmt-201	144033	ENSRNOG00000016038	Mgmt-201	Mgmt	0	TRUE	FALSE	FALSE	FALSE	FALSE	FALSE	TRUE	FALSE	FALSE	Intron		5_Quies3	0.98496	0.989452	0.982902	0.893597	0.000337589	0.000166315	0.00043602	0.01638
cg15597031_BC21	cg15597031	yes	yes	yes	no	Crtac1	Crtac1_Intron	1	261625478	261625479	50	-	Intron (Crtac1-203/Crtac1, intron 2 of 14)	1	261514141	261669586	155446	2	171438	Crtac1-203	44107	ENSRNOG00000015220	Crtac1-203;Crtac1-201	Crtac1;Crtac1	0;0	TRUE	FALSE	FALSE	FALSE	FALSE	FALSE	TRUE	FALSE	FALSE	Intron		19_ReprPC3	0.99416	0.992203	0.993941	0.947475	5.1057e-05	9.09455e-05	5.49588e-05	0.00406584
cg24043916_BC21	cg24043916	yes	yes	yes	no	AABR07021704.1	AABR07021704.1_Intergenic_upstream	13	86913629	86913630	50	-	Distal Intergenic	13	86665424	86671515	6092	2		AABR07021704.1-201	-242115					FALSE	TRUE	FALSE	FALSE	FALSE	FALSE	FALSE	FALSE	TRUE	Intergenic_upstream		90_BivProm4	0.998061	0.719653	0.998713	0.732368	5.63358e-06	0.106875	2.48351e-06	0.0978555
cg24989443_TC21	cg24989443	yes	yes	yes	no	Dpyd	Dpyd_Intron	2	222615549	222615550	50	-	Intron (Dpyd-203/Dpyd, intron 23 of 25)	2	222021103	222693410	672308	1	81656	Dpyd-203	594398	ENSRNOG00000017105	Dpyd-203;Dpyd-201	Dpyd;Dpyd	0;0	TRUE	FALSE	FALSE	FALSE	FALSE	FALSE	TRUE	FALSE	FALSE	Intron		45_EnhA4	0.97336	0.995868	0.999468	0.923751	0.00105505	2.5581e-05	4.24872e-07	0.00849924
cg09871685_BC21	cg09871685	yes	yes	yes	no	AABR07021704.1	AABR07021704.1_Intergenic_upstream	13	86913691	86913692	50	+	Distal Intergenic	13	86665424	86671515	6092	2		AABR07021704.1-201	-242128					FALSE	TRUE	FALSE	FALSE	FALSE	FALSE	FALSE	FALSE	TRUE	Intergenic_upstream		90_BivProm4	0.996126	0.811575	0.998303	0.950358	2.24848e-05	0.0499108	4.3151e-06	0.0036353
cg10437383_BC21	cg10437383	yes	yes	yes	no	AABR07049347.1	AABR07049347.1_Intergenic_downstream	5	117959239	117959240	50	+	Distal Intergenic	5	117948408	117948751	344	1		AABR07049347.1-201	10783					FALSE	TRUE	FALSE	FALSE	FALSE	FALSE	FALSE	FALSE	TRUE	Intergenic_downstream		54_EnhA13	0.996695	0.985282	0.997529	0.909148	1.63638e-05	0.000323343	9.15174e-06	0.0120061
cg10876456_TC21	cg10876456	yes	yes		no	RGD1309104	RGD1309104_threeUTR	13	69266739	69266740	50	-	3' UTR	13	69265649	69385074	119426	2	289084	RGD1309104-201	118286	ENSRNOG00000028236	RGD1309104-201	RGD1309104	0	TRUE	FALSE	FALSE	FALSE	TRUE	TRUE	FALSE	FALSE	FALSE	threeUTR		70_TxWk1	0.999239	0.982767	0.995838	0.882525	8.67667e-07	0.000442919	2.59484e-05	0.0198901
cg11072070_BC21	cg11072070	yes	yes	yes	no	Esrrg	Esrrg_Intron	13	106622730	106622731	50	-	Intron (Esrrg-201/Esrrg, intron 5 of 6)	13	106463368	106683436	220069	1	360896	Esrrg-201	159362	ENSRNOG00000002593	Esrrg-201	Esrrg	0	TRUE	FALSE	FALSE	FALSE	FALSE	FALSE	TRUE	FALSE	FALSE	Intron		36_EnhWk3	0.975637	0.392436	0.997654	0.967027	0.000883092	0.441564	8.24971e-06	0.00161292
cg11175173_BC21	cg11175173	yes	yes	yes	no	Rnf19b	Rnf19b_Exon	5	147267843	147267844	50	+	Exon (Rnf19b-202/Rnf19b, exon 8 of 10)	5	147246037	147270957	24921	1	313806	Rnf19b-202	21758	ENSRNOG00000000123	Rnf19b-202;Rnf19b-201	Rnf19b;Rnf19b	0;0	TRUE	FALSE	FALSE	FALSE	FALSE	TRUE	FALSE	FALSE	FALSE	Exon		81_TxEx2	0.90847	0.995958	0.983313	0.979728	0.0121833	2.44792e-05	0.000415358	0.000612274
cg24919169_TC21	cg24919169	yes	yes	yes	no	Slit3	Slit3_Exon	10	20357827	20357828	50	+	Exon (Slit3-201/Slit3, exon 2 of 32)	10	20320878	20518518	197641	1	83467	Slit3-201	36901	ENSRNOG00000007377	Slit3-201	Slit3	0	TRUE	FALSE	FALSE	FALSE	FALSE	TRUE	FALSE	FALSE	FALSE	Exon		89_BivProm3	0.995608	0.997678	0.999694	0.791105	2.88866e-05	8.0782e-06	1.40305e-07	0.060898
cg26544848_TC21	cg26544848	yes	yes	yes	no	Ebf1	Ebf1_Intron	10	23669353	23669354	50	+	Intron (Ebf1-203/Ebf1, intron 4 of 15)	10	23661013	24049460	388448	1	116543	Ebf1-203	8340	ENSRNOG00000028845	Ebf1-203;Ebf1-204;Ebf1-201	Ebf1;Ebf1;Ebf1	0;0;0	TRUE	FALSE	FALSE	FALSE	FALSE	FALSE	TRUE	FALSE	FALSE	Intron		43_EnhA2	0.963805	0.996111	0.989505	0.95573	0.00194144	2.26516e-05	0.000164646	0.0028964
cg26976071_TC21	cg26976071	yes	yes	yes	no	Pdzd2	Pdzd2_Exon	2	62490002	62490003	50	+	Exon (Pdzd2-201/Pdzd2, exon 11 of 31)	2	62399748	62634785	235038	2	65034	Pdzd2-201	144734	ENSRNOG00000013140	Pdzd2-201	Pdzd2	0	TRUE	FALSE	FALSE	FALSE	FALSE	TRUE	FALSE	FALSE	FALSE	Exon		59_EnhA18	0.973002	0.998626	0.957763	0.97869	0.00108349	2.83175e-06	0.00263822	0.000676326
cg10382585_BC21	cg10382585	yes	yes	yes	no	Ebf1	Ebf1_Intron	10	23846225	23846226	50	+	Intron (Ebf1-203/Ebf1, intron 6 of 15)	10	23661013	24049460	388448	1	116543	Ebf1-203	185164	ENSRNOG00000028845	Ebf1-203;Ebf1-204	Ebf1;Ebf1	0;0	TRUE	FALSE	FALSE	FALSE	FALSE	FALSE	TRUE	FALSE	FALSE	Intron		37_EnhWk4	0.944799	0.997642	0.997134	0.865245	0.00448655	8.33026e-06	1.23052e-05	0.0260147
cg10657277_BC21	cg10657277	yes	yes	yes	no	Adra1b	Adra1b_Exon	10	29450234	29450235	50	+	Promoter (<=1kb)	10	29392762	29450644	57883	2	24173	Adra1b-201	409	ENSRNOG00000060087	Adra1b-201	Adra1b	0	TRUE	FALSE	TRUE	FALSE	FALSE	TRUE	FALSE	FALSE	FALSE	Exon		87_BivProm1	0.979392	0.961957	0.974503	0.937913	0.00063266	0.00214342	0.000966825	0.00566257
cg12983763_TC21	cg12983763	yes	yes	yes	no	Tbca	Tbca_Intron	2	24359434	24359435	50	+	Intron (LOC108349922-201/LOC108349922-201, intron 1 of 2)	2	24449485	24505334	55850	1	366995	Tbca-201	-90050	ENSRNOG00000048342				TRUE	FALSE	FALSE	FALSE	FALSE	FALSE	TRUE	FALSE	FALSE	Intron		22_ReprPC6	0.905392	0.922028	0.998956	0.990368	0.0130027	0.00888237	1.63326e-06	0.000138706
cg13008977_BC21	cg13008977	yes	yes	yes	no	Slit3	Slit3_Exon	10	20357823	20357824	50	+	Exon (Slit3-201/Slit3, exon 2 of 32)	10	20320878	20518518	197641	1	83467	Slit3-201	36897	ENSRNOG00000007377	Slit3-201	Slit3	0	TRUE	FALSE	FALSE	FALSE	FALSE	TRUE	TRUE	FALSE	FALSE	Exon		89_BivProm3	0.993963	0.998039	0.998581	0.964159	5.45552e-05	5.767e-06	3.01777e-06	0.00190383
cg03329947_BC21	cg03329947	yes	yes		no	Anks1b	Anks1b_Intron	7	31265632	31265633	50	-	Intron (Anks1b-201/Anks1b, intron 17 of 28)	7	30699476	31681182	981707	1	314721	Anks1b-201	566108	ENSRNOG00000024870	Anks1b-201	Anks1b	0	TRUE	FALSE	FALSE	FALSE	FALSE	FALSE	TRUE	FALSE	FALSE	Intron		89_BivProm3	0.989432	0.95406	0.620572	0.897745	0.000166927	0.0031173	0.188636	0.0151495
cg06900718_TC21	cg06900718	yes	yes	yes	no	Dmrta2	Dmrta2_Intergenic_downstream	5	129906529	129906530	50	-	Distal Intergenic	5	129756149	129758986	2838	1	313471	Dmrta2-201	150429	ENSRNOG00000008105				FALSE	TRUE	FALSE	FALSE	FALSE	FALSE	FALSE	FALSE	TRUE	Intergenic_downstream		21_ReprPC5	0.985739	0.996397	0.999391	0.99542	0.00030361	1.94531e-05	5.56644e-07	3.14121e-05
cg07291234_BC21	cg07291234	yes	yes	yes	no	AABR07049695.1	AABR07049695.1_Intergenic_upstream	5	133422477	133422478	50	-	Downstream (1-2kb)	5	133620706	133644796	24091	1		AABR07049695.1-201	-198229		Trabd2b-201	Trabd2b	0	FALSE	TRUE	FALSE	FALSE	FALSE	FALSE	FALSE	FALSE	FALSE	Intergenic_upstream		53_EnhA12	0.94588	0.994707	0.999552	0.915207	0.00431428	4.19489e-05	3.01591e-07	0.0104801
cg07601141_BC24	cg07601141	yes	yes		yes	AABR07013073.4	AABR07013073.4_Exon	2	221658123	221658124	50	-	Promoter (1-2kb)	2	221659198	221659511	314	1		AABR07013073.4-201	-1075		AABR07013073.4-201	AABR07013073.4	-1026	TRUE	FALSE	TRUE	FALSE	FALSE	TRUE	FALSE	FALSE	FALSE	Exon		87_BivProm1	0.979182	0.980205	0.972405	0.950753	0.000645578	0.000583868	0.00113175	0.00357817
cg08579332_TC21	cg08579332	yes	yes	yes	no	Lrrn3	Lrrn3_Promoter	6	61405204	61405205	50	+	Promoter (<=1kb)	6	61374328	61405195	30868	2	81514	Lrrn3-201	-9	ENSRNOG00000006368	Lrrn3-201	Lrrn3	-9	FALSE	TRUE	TRUE	FALSE	FALSE	FALSE	FALSE	FALSE	FALSE	Promoter		99_TSS2	0.974445	0.997346	0.996607	0.998467	0.00097123	1.05579e-05	1.72443e-05	3.52495e-06
cg10097082_TC21	cg10097082	yes	yes	yes	no	Skap2	Skap2_Intergenic_downstream	4	81808415	81808416	50	-	Distal Intergenic	4	81818569	81968832	150264	2	155183	Skap2-201	160465	ENSRNOG00000012228				FALSE	TRUE	FALSE	FALSE	FALSE	FALSE	FALSE	FALSE	TRUE	Intergenic_downstream		58_EnhA17	0.995246	0.984276	0.99906	0.986891	3.38478e-05	0.000368926	1.3254e-06	0.000256639
cg15222697_TC21	cg15222697	yes	yes	yes	no	Csnk1g1	Csnk1g1_Exon	8	71670030	71670031	50	+	Exon (Csnk1g1-202/Csnk1g1, exon 11 of 12)	8	71547468	71678214	130747	1	64086	Csnk1g1-201	122562	ENSRNOG00000016620	Csnk1g1-201;Csnk1g1-202	Csnk1g1;Csnk1g1	0;0	TRUE	FALSE	FALSE	FALSE	FALSE	TRUE	TRUE	FALSE	FALSE	Exon		65_TxEnh4	0.967981	0.877694	0.979496	0.954891	0.00152138	0.0215234	0.00062631	0.00300629
cg02587674_TC21	cg02587674	yes	yes	yes	no	Neurod6	Neurod6_Intergenic_downstream	4	85820179	85820180	50	-	Distal Intergenic	4	85911861	85915099	3239	2	500137	Neurod6-201	94968	ENSRNOG00000026055				FALSE	TRUE	FALSE	FALSE	FALSE	FALSE	FALSE	FALSE	TRUE	Intergenic_downstream		37_EnhWk4	0.99966	0.986579	0.999981	0.997174	1.73804e-07	0.00026899	5.27032e-10	1.19682e-05
cg04115989_TC21	cg04115989	yes	yes	yes	no	AABR07027925.1	AABR07027925.1_Exon	17	49469219	49469220	50	+	Exon (AABR07027925.1-201/AABR07027925.1, exon 9 of 9)	17	49322205	49469557	147353	1		AABR07027925.1-201	146966		AABR07027925.1-201	AABR07027925.1	0	TRUE	FALSE	FALSE	FALSE	FALSE	TRUE	FALSE	FALSE	FALSE	Exon		23_ReprPC7	0.981446	0.99066	0.981828	0.98557	0.000513179	0.000130451	0.000492332	0.000310839
cg02315120_TC21	cg02315120	yes	yes	yes	no	Dab1	Dab1_Intron	5	123993877	123993878	50	-	Intron (Dab1-202/Dab1, intron 1 of 12)	5	123905166	124280115	374950	1	266729	Dab1-202	88711	ENSRNOG00000007410	Dab1-202	Dab1	0	TRUE	FALSE	FALSE	FALSE	FALSE	FALSE	TRUE	FALSE	FALSE	Intron		27_Acet2	0.994835	0.998038	0.998148	0.957871	3.99461e-05	5.77224e-06	5.13912e-06	0.00262491
cg03231024_BC21	cg03231024	yes	yes	yes	no	Efna1	Efna1_fiveUTR	2	188596046	188596047	50	-	Promoter (<=1kb)	2	188588796	188596222	7427	2	94268	Efna1-201	127	ENSRNOG00000020573	Efna1-201	Efna1	0	TRUE	FALSE	TRUE	TRUE	FALSE	TRUE	FALSE	FALSE	FALSE	fiveUTR		95_PromF5	0.929795	0.926064	0.920719	0.904718	0.00722	0.00799763	0.00917912	0.0131854
cg04221461_TO21	cg04221461	yes	yes	yes	no	Akt3	Akt3_Intron	13	95250364	95250365	50	+	Intron (Akt3-201/Akt3, intron 1 of 11)	13	95087450	95348913	261464	2	29414	Akt3-201	98548	ENSRNOG00000021497	Akt3-202;Akt3-201	Akt3;Akt3	0;0	TRUE	FALSE	FALSE	FALSE	FALSE	FALSE	TRUE	FALSE	FALSE	Intron		43_EnhA2	0.99074	0.996571	0.997485	0.964414	0.000128231	1.76142e-05	9.48043e-06	0.00187696
cg09227056_TC26	cg09227056	yes	yes		yes	Evx2	Evx2_Intergenic_downstream	3	61560782	61560783	50	+	Distal Intergenic	3	61578229	61581598	3370	2	288155	Evx2-201	20815	ENSRNOG00000001589				FALSE	TRUE	FALSE	FALSE	FALSE	FALSE	FALSE	FALSE	TRUE	Intergenic_downstream		17_ReprPC1	0.950922	0.947247	-0.412388	0.896893	0.00355391	0.00410088	0.416484	0.0153985
cg10997627_TC21	cg10997627	yes	yes	yes	no	Tac1	Tac1_Exon	4	33640482	33640483	50	-	Exon (Tac1-201/Tac1, exon 3 of 7)	4	33638709	33646819	8111	1	24806	Tac1-201	1773	ENSRNOG00000007374	Tac1-201;Tac1-202;Tac1-203	Tac1;Tac1;Tac1	0;0;0	TRUE	FALSE	FALSE	FALSE	FALSE	TRUE	FALSE	FALSE	FALSE	Exon		88_BivProm2	0.98241	0.979477	0.99322	0.92925	0.000461394	0.000627449	6.87932e-05	0.00733121
cg07956500_BC21	cg07956500	yes	yes	yes	no	Celsr2	Celsr2_threeUTR	2	211185104	211185105	50	-	3' UTR	2	211183311	211207465	24155	2	83465	Celsr2-201	22312	ENSRNOG00000020058	Psrc1-201;Celsr2-201	Psrc1;Celsr2	8548;0	TRUE	FALSE	FALSE	FALSE	TRUE	TRUE	TRUE	FALSE	FALSE	threeUTR		91_PromF1	0.939396	0.79207	0.964412	-0.801934	0.005398	0.0603576	0.00187723	0.05496
cg01813294_TC21	cg01813294	yes	yes	yes	no	LOC688932	LOC688932_Intergenic_upstream	X	34313438	34313439	50	+	Distal Intergenic	21	34295302	34297243	1942	2	688932	LOC688932-201	-16195	ENSRNOG00000030228				FALSE	TRUE	FALSE	FALSE	FALSE	FALSE	FALSE	FALSE	TRUE	Intergenic_upstream		99_TSS2	0.919685	0.952083	0.936223	0.903023	0.00941665	0.00338908	0.00597164	0.0136508
cg03039483_TC21	cg03039483	yes	yes	yes	no	Hdx	Hdx_fiveUTR	X	82986066	82986067	50	+	Promoter (<=1kb)	21	82875339	82986051	110713	2	317617	Hdx-202	0		Hdx-202;Hdx-201	Hdx;Hdx	0;0	TRUE	FALSE	TRUE	TRUE	FALSE	TRUE	TRUE	FALSE	FALSE	fiveUTR		98_TSS1	0.974986	0.921598	0.995426	0.954655	0.000930703	0.00897938	3.13326e-05	0.00303761
cg03443886_BC21	cg03443886	yes	yes	yes	no	Pola1	Pola1_Intron	X	62454766	62454767	50	+	Intron (Pola1-202/Pola1, intron 21 of 22)	21	62382608	62661152	278545	2	85241	Pola1-202	206337	ENSRNOG00000013322	AABR07038842.1-201;Pola1-202	AABR07038842.1;Pola1	3004;0	TRUE	FALSE	FALSE	FALSE	FALSE	FALSE	TRUE	FALSE	FALSE	Intron		37_EnhWk4	0.919693	0.899022	0.8888	0.883068	0.00941478	0.0147801	0.0178606	0.0197102
cg04441307_TC21	cg04441307	yes	yes	yes	no	Rbm10	Rbm10_Exon	X	1764435	1764436	50	-	Exon (Rbm10-202/Rbm10, exon 5 of 23)	21	1754861	1784807	29947	2	64510	Rbm10-202	20371	ENSRNOG00000008472	Rbm10-202;Rbm10-201	Rbm10;Rbm10	0;0	TRUE	FALSE	FALSE	FALSE	FALSE	TRUE	TRUE	FALSE	FALSE	Exon		82_TxEx3	0.966852	0.950397	0.9827	0.904824	0.00162997	0.0036296	0.000446352	0.0131566
cg09502277_BC21	cg09502277	yes	yes	yes	no	Sox9	Sox9_Intergenic_upstream	10	100688882	100688883	50	+	Distal Intergenic	10	101288489	101293379	4891	1	140586	Sox9-201	-599558	ENSRNOG00000002607				FALSE	TRUE	FALSE	FALSE	FALSE	FALSE	FALSE	FALSE	TRUE	Intergenic_upstream		46_EnhA5	0.986249	0.965698	0.99746	0.986441	0.000282346	0.00174475	9.66833e-06	0.000274522
cg10222826_BC21	cg10222826	yes	yes		no	Skap1	Skap1_Intron	10	84433438	84433439	50	-	Intron (Skap1-201/Skap1, intron 4 of 12)	10	84309430	84619050	309621	1	286975	Skap1-201	123960	ENSRNOG00000023881	Skap1-201	Skap1	0	TRUE	FALSE	FALSE	FALSE	FALSE	FALSE	TRUE	FALSE	FALSE	Intron			0.990074	0.982568	-0.252981	0.997262	0.000147299	0.000453188	0.628624	1.12316e-05
cg21181292_BC21	cg21181292	yes	yes		no	Vps13d	Vps13d_Intron	5	162952916	162952917	50	+	Intron (Vps13d-201/Vps13d, intron 64 of 69)	5	162891451	163119239	227789	2	313825	Vps13d-201	166274	ENSRNOG00000016443	Vps13d-201;Vps13d-202	Vps13d;Vps13d	0;0	TRUE	FALSE	FALSE	FALSE	FALSE	FALSE	TRUE	FALSE	FALSE	Intron		44_EnhA3	0.983295	0.999689	0.974029	0.979626	0.000416241	1.45285e-07	0.00100295	0.000618399
cg19298599_TC21	cg19298599	yes	yes	yes	no	Hoxc10	Hoxc10_Exon	7	144584335	144584336	50	-	Exon (Mir196a-201/Mir196a-201, exon 1 of 1)	7	144577465	144582622	5158	1	315338	Hoxc10-201	6871	ENSRNOG00000016149	Hoxc10-201	Hoxc10	0	TRUE	FALSE	FALSE	FALSE	FALSE	TRUE	FALSE	FALSE	FALSE	Exon		88_BivProm2	0.998902	0.969432	0.998689	0.926242	1.80825e-06	0.00138734	2.57536e-06	0.00795968
cg21094839_BO21	cg21094839	yes	yes		no	Anks1b	Anks1b_Intron	7	31265437	31265438	50	+	Intron (Anks1b-201/Anks1b, intron 17 of 28)	7	30699476	31681182	981707	1	314721	Anks1b-201	565961	ENSRNOG00000024870	Anks1b-201	Anks1b	0	TRUE	FALSE	FALSE	FALSE	FALSE	FALSE	TRUE	FALSE	FALSE	Intron			0.966405	0.592177	0.943768	0.959789	0.001674	0.215565	0.00465416	0.00239292
cg19711579_TC26	cg19711579	yes	yes		yes	Neurod1	Neurod1_Promoter	3	66417933	66417934	50	+	Promoter (<=1kb)	3	66414308	66417741	3434	2	29458	Neurod1-201	-192	ENSRNOG00000005609	Neurod1-201;Neurod1-202	Neurod1;Neurod1	0;0	TRUE	FALSE	TRUE	FALSE	FALSE	FALSE	TRUE	FALSE	FALSE	Promoter		88_BivProm2	0.994798	0.997281	0.99639	0.983886	4.0521e-05	1.10778e-05	1.95221e-05	0.000387421
cg19880129_TC21	cg19880129	yes	yes	yes	no	Tfcp2l1	Tfcp2l1_Intergenic_downstream	13	34791990	34791991	50	+	Distal Intergenic	13	34610689	34670124	59436	1	304741	Tfcp2l1-201	181253	ENSRNOG00000002414				FALSE	TRUE	FALSE	FALSE	FALSE	FALSE	FALSE	FALSE	TRUE	Intergenic_downstream		22_ReprPC6	0.997464	0.99192	0.997014	0.889318	9.63805e-06	9.76579e-05	1.33627e-05	0.0176977
cg20402664_TC21	cg20402664	yes	yes	yes	no	Asic4	Asic4_Exon	9	82647768	82647769	50	+	Promoter (<=1kb)	9	82647071	82668920	21850	1	63882	Asic4-201	697	ENSRNOG00000019985	Asic4-201	Asic4	0	TRUE	FALSE	TRUE	FALSE	FALSE	TRUE	FALSE	FALSE	FALSE	Exon		17_ReprPC1	0.923934	0.894753	0.930529	0.881624	0.00845894	0.0160326	0.00707175	0.02019
cg23202167_BC21	cg23202167	yes	yes		no	Rabac1	Rabac1_Intergenic_downstream	1	81826350	81826351	50	+	Distal Intergenic	1	81843649	81846804	3156	2	83583	Rabac1-201	20405	ENSRNOG00000020233				FALSE	TRUE	FALSE	FALSE	FALSE	FALSE	FALSE	FALSE	TRUE	Intergenic_downstream		48_EnhA7	0.90284	0.974115	0.931788	0.947729	0.0137015	0.000996407	0.00682072	0.00402692
cg24039458_BC21	cg24039458	yes	yes	yes	no																																18_ReprPC2	0.880773	0.910507	0.899817	0.878505	0.020475	0.0116552	0.0145523	0.0212447
cg16987738_BC21	cg16987738	yes	yes	yes	no	Lrrc7	Lrrc7_Exon	2	264987982	264987983	50	+	Exon (Lrrc7-203/Lrrc7, exon 17 of 30)	2	264910594	265300868	390275	2	117284	Lrrc7-203	312837	ENSRNOG00000011980	Lrrc7-203;Lrrc7-201;Lrrc7-202	Lrrc7;Lrrc7;Lrrc7	0;0;0	TRUE	FALSE	FALSE	FALSE	FALSE	TRUE	TRUE	FALSE	FALSE	Exon		26_Acet1	0.978825	0.998029	0.987966	0.817968	0.000667799	5.82581e-06	0.00021634	0.0466874
cg22887292_TC26	cg22887292	yes	yes	yes	yes	Ubap2l	Ubap2l_Exon	2	189395677	189395678	50	-	Exon (Ubap2l-201/Ubap2l, exon 2 of 29)	2	189334341	189400323	65983	2	361984	Ubap2l-201	4645	ENSRNOG00000017990	Ubap2l-201;Ubap2l-202	Ubap2l;Ubap2l	0;0	TRUE	FALSE	FALSE	FALSE	FALSE	TRUE	FALSE	FALSE	FALSE	Exon		80_TxEx1	0.981081	0.789891	0.999611	0.941471	0.000533513	0.0615807	2.26989e-07	0.00503817
cg22934027_TC21	cg22934027	yes	yes	yes	no	Gatad2b	Gatad2b_Promoter	2	189654535	189654536	50	+	Promoter (1-2kb)	2	189655702	189732559	76858	1	310614	Gatad2b-201	-1166	ENSRNOG00000015553	Gatad2b-201	Gatad2b	0	FALSE	TRUE	TRUE	FALSE	FALSE	FALSE	FALSE	FALSE	FALSE	Promoter		98_TSS1	0.946482	0.967877	0.997199	0.96818	0.00421956	0.00153126	1.17532e-05	0.00150263
cg23619357_BC21	cg23619357	yes	yes	yes	no	AABR07021704.1	AABR07021704.1_Intergenic_upstream	13	86913672	86913673	50	-	Distal Intergenic	13	86665424	86671515	6092	2		AABR07021704.1-201	-242158					FALSE	TRUE	FALSE	FALSE	FALSE	FALSE	FALSE	FALSE	TRUE	Intergenic_upstream		90_BivProm4	0.998729	0.990983	0.99472	0.960978	2.42049e-06	0.000121604	4.17496e-05	0.00225441
cg09660748_TC21	cg09660748	yes	yes	yes	no	AABR07021704.1	AABR07021704.1_Intergenic_upstream	13	87231003	87231004	50	-	Distal Intergenic	13	86665424	86671515	6092	2		AABR07021704.1-201	-559537					FALSE	TRUE	FALSE	FALSE	FALSE	FALSE	FALSE	FALSE	TRUE	Intergenic_upstream		47_EnhA6	0.986176	0.959924	0.983464	0.869453	0.000285331	0.00237698	0.000407906	0.0244514
cg24769153_BC21	cg24769153	yes	yes	yes	no	Cadm1	Cadm1_Intergenic_downstream	8	52221979	52221980	50	-	Distal Intergenic	8	52127632	52189699	62068	1	363058	Cadm1-202	94396	ENSRNOG00000018778				FALSE	TRUE	FALSE	FALSE	FALSE	FALSE	FALSE	FALSE	TRUE	Intergenic_downstream		22_ReprPC6	0.909887	0.756775	0.903777	-0.798198	0.0118146	0.0815434	0.0134429	0.0569769
cg24818253_BC21	cg24818253	yes	yes	yes	no	Nell1	Nell1_Exon	1	106181450	106181451	50	+	Exon (Nell1-201/Nell1, exon 16 of 20)	1	105349069	106218958	869890	1	81733	Nell1-201	832333	ENSRNOG00000015675	Nell1-201	Nell1	0	TRUE	FALSE	FALSE	FALSE	FALSE	TRUE	FALSE	FALSE	FALSE	Exon		8_HET1	0.996129	0.999009	0.995262	0.988273	2.24485e-05	1.47354e-06	3.36249e-05	0.000205472
cg25662907_BC21	cg25662907	yes	yes	yes	no	Exoc5	Exoc5_Intergenic_downstream	15	25861550	25861551	50	+	Distal Intergenic	15	25887070	25933268	46199	2	60627	Exoc5-201	71717	ENSRNOG00000013804				FALSE	TRUE	FALSE	FALSE	FALSE	FALSE	FALSE	FALSE	TRUE	Intergenic_downstream		19_ReprPC3	0.998182	0.999127	0.998616	-0.747787	4.95365e-06	1.14373e-06	2.87221e-06	0.0873955
cg25590275_TC21	cg25590275	yes	yes	yes	no	Prdm1	Prdm1_Intergenic_downstream	20	49420103	49420104	50	-	Distal Intergenic	20	49464919	49486550	21632	2	309871	Prdm1-201	66495	ENSRNOG00000000323				FALSE	TRUE	FALSE	FALSE	FALSE	FALSE	FALSE	FALSE	TRUE	Intergenic_downstream		46_EnhA5	0.983484	0.996277	0.981847	0.836162	0.000406909	2.07662e-05	0.000491308	0.0380652
cg25593948_BC21	cg25593948	yes	yes		no	Tfap2b	Tfap2b_Exon	9	25410982	25410983	50	-	Promoter (<=1kb)	9	25410669	25440384	29716	1	301285	Tfap2b-201	265	ENSRNOG00000011823	Tfap2b-201;Tfap2b-202	Tfap2b;Tfap2b	0;0	TRUE	FALSE	TRUE	FALSE	FALSE	TRUE	FALSE	FALSE	FALSE	Exon		17_ReprPC1	0.929692	0.999427	0.891897	0.977228	0.00724109	4.92225e-07	0.0168979	0.000771932
cg00716196_BC21	cg00716196	yes	yes	yes	no	Esrrg	Esrrg_Intron	13	106622738	106622739	50	-	Intron (Esrrg-201/Esrrg, intron 5 of 6)	13	106463368	106683436	220069	1	360896	Esrrg-201	159370	ENSRNOG00000002593	Esrrg-201	Esrrg	0	TRUE	FALSE	FALSE	FALSE	FALSE	FALSE	TRUE	FALSE	FALSE	Intron		36_EnhWk3	0.887193	0.996053	0.935392	0.984662	0.0183705	2.33431e-05	0.00612639	0.000351066
cg01759293_BC21	cg01759293	yes	yes	yes	no	Casz1	Casz1_Intergenic_upstream	5	165695112	165695113	50	-	Distal Intergenic	5	165724027	165774616	50590	1	313713	Casz1-201	-28915	ENSRNOG00000013474				FALSE	TRUE	FALSE	FALSE	FALSE	FALSE	FALSE	FALSE	TRUE	Intergenic_upstream		36_EnhWk3	0.930152	0.92884	0.962419	0.86138	0.00714764	0.00741539	0.00209199	0.0274913
cg15408728_BC21	cg15408728	yes	yes	yes	no	Dicer1	Dicer1_Intergenic_downstream	6	128331856	128331857	50	+	Distal Intergenic	6	128388053	128434183	46131	2	299284	Dicer1-201	102278	ENSRNOG00000010711				FALSE	TRUE	FALSE	FALSE	FALSE	FALSE	FALSE	FALSE	TRUE	Intergenic_downstream		36_EnhWk3	0.986224	0.896326	0.975022	0.467026	0.000283367	0.0155653	0.000928088	0.350393
cg16118889_BC21	cg16118889	yes	yes	yes	no	Foxg1	Foxg1_Intergenic_downstream	6	69982439	69982440	50	+	Distal Intergenic	6	69971227	69974037	2811	1	24370	Foxg1-201	11212	ENSRNOG00000047891				FALSE	TRUE	FALSE	FALSE	FALSE	FALSE	FALSE	FALSE	TRUE	Intergenic_downstream		17_ReprPC1	0.980862	0.972636	0.979883	0.945486	0.000545884	0.00111296	0.000602945	0.00437671
cg16809235_TC21	cg16809235	yes	yes	yes	no	Foxg1	Foxg1_Promoter	6	69966803	69966804	50	+	Promoter (4-5kb)	6	69971227	69974037	2811	1	24370	Foxg1-201	-4423	ENSRNOG00000047891	Foxg1-201	Foxg1	0	FALSE	TRUE	TRUE	FALSE	FALSE	FALSE	FALSE	FALSE	FALSE	Promoter		17_ReprPC1	0.994346	0.974196	0.99967	0.661044	4.78567e-05	0.000990198	1.62848e-07	0.152866
cg17369307_TC21	cg17369307	yes	yes	yes	no	Foxa1	Foxa1_Intergenic_downstream	6	78534427	78534428	50	-	Distal Intergenic	6	78545804	78549669	3866	2	25098	Foxa1-201	15290	ENSRNOG00000009284				FALSE	TRUE	FALSE	FALSE	FALSE	FALSE	FALSE	FALSE	TRUE	Intergenic_downstream		18_ReprPC2	0.996595	0.781381	0.999562	0.853602	1.73671e-05	0.0664671	2.88305e-07	0.0305798
cg18709313_BC21	cg18709313	yes	yes	yes	no	AABR07065485.1	AABR07065485.1_Intergenic_downstream	6	130363391	130363392	50	-	Distal Intergenic	6	130669638	130675159	5522	2		AABR07065485.1-201	311816					FALSE	TRUE	FALSE	FALSE	FALSE	FALSE	FALSE	FALSE	TRUE	Intergenic_downstream		49_EnhA8	0.985589	0.997191	0.95676	0.976783	0.000310019	1.18229e-05	0.00276409	0.000802263
cg01115712_TC21	cg01115712	yes	yes	yes	no	Uncx	Uncx_Intergenic_downstream	12	17146717	17146718	50	-	Distal Intergenic	12	17182163	17186679	4517	2	29375	Uncx-201	39962	ENSRNOG00000001284				FALSE	TRUE	FALSE	FALSE	FALSE	FALSE	FALSE	FALSE	TRUE	Intergenic_downstream		21_ReprPC5	0.991165	0.904167	0.999416	0.883069	0.000116744	0.013336	5.1152e-07	0.0197098
cg18778101_BC21	cg18778101	yes	yes	yes	no	AABR07037073.1	AABR07037073.1_Intergenic_upstream	X	12142228	12142229	50	+	Distal Intergenic	21	11748594	11750323	1730	2		AABR07037073.1-201	-391905					FALSE	TRUE	FALSE	FALSE	FALSE	FALSE	FALSE	FALSE	TRUE	Intergenic_upstream		89_BivProm3	0.999297	0.991787	0.966153	0.999518	7.41636e-07	0.000100894	0.001699	3.48667e-07
cg19303255_TC21	cg19303255	yes	yes	yes	no	Ptchd1	Ptchd1_fiveUTR	X	42558966	42558967	50	+	Promoter (<=1kb)	21	42558931	42614242	55312	1	317517	Ptchd1-201	0	ENSRNOG00000003675	Ptchd1-201	Ptchd1	0	TRUE	FALSE	TRUE	TRUE	FALSE	TRUE	FALSE	FALSE	FALSE	fiveUTR		87_BivProm1	0.985978	0.765851	0.994844	0.853137	0.00029356	0.0758199	3.9814e-05	0.0307693
cg19346563_BC21	cg19346563	yes	yes	yes	no	AABR07039139.1	AABR07039139.1_Promoter	X	69156165	69156166	50	+	Promoter (3-4kb)	21	69152178	69152442	265	2		AABR07039139.1-201	-3723		AABR07039139.1-201	AABR07039139.1	-3723	FALSE	TRUE	TRUE	FALSE	FALSE	FALSE	FALSE	FALSE	FALSE	Promoter		23_ReprPC7	0.98824	0.824309	0.997237	0.944197	0.000206617	0.0435895	1.1437e-05	0.00458416
cg20002640_TC21	cg20002640	yes	yes	yes	no	Bcor	Bcor_Intron	X	11654856	11654857	50	+	Intron (Bcor-201/Bcor, intron 1 of 14)	21	11648989	11691099	42111	1	317346	Bcor-201	5867	ENSRNOG00000034240	Bcor-201	Bcor	0	TRUE	FALSE	FALSE	FALSE	FALSE	FALSE	TRUE	FALSE	FALSE	Intron		63_TxEnh2	0.937457	0.958856	0.997192	0.912253	0.0057451	0.00250441	1.18144e-05	0.0112114
cg20505337_BC21	cg20505337	yes	yes	yes	no	Huwe1	Huwe1_Exon	X	21573086	21573087	50	+	Exon (Huwe1-201/Huwe1, exon 62 of 101)	21	21499934	21598876	98943	1	501546	Huwe1-201	73104	ENSRNOG00000061262	Huwe1-201	Huwe1	0	TRUE	FALSE	FALSE	FALSE	FALSE	TRUE	FALSE	FALSE	FALSE	Exon		81_TxEx2	0.9812	0.985977	0.968007	0.979756	0.000526857	0.000293598	0.00151898	0.00061059
cg21172274_BC21	cg21172274	yes	yes	yes	no																																	0.93793	0.924204	0.965769	0.888243	0.00565938	0.00839992	0.00173762	0.0180367
cg05376468_BC21	cg05376468	yes	yes	yes	no	Jakmip2	Jakmip2_Exon	18	37961139	37961140	50	+	Exon (Jakmip2-201/Jakmip2, exon 11 of 23)	18	37869289	37986930	117642	2	307479	Jakmip2-201	25790	ENSRNOG00000019159	Jakmip2-201;Jakmip2-202	Jakmip2;Jakmip2	0;0	TRUE	FALSE	FALSE	FALSE	FALSE	TRUE	TRUE	FALSE	FALSE	Exon		76_Tx5	0.878232	0.899345	0.912192	0.684712	0.0213385	0.0146872	0.0112268	0.133439
cg05468331_BC21	cg05468331	yes	yes	yes	no	Slit3	Slit3_Intergenic_upstream	10	20225358	20225359	50	-	Distal Intergenic	10	20320878	20518518	197641	1	83467	Slit3-201	-95520	ENSRNOG00000007377				FALSE	TRUE	FALSE	FALSE	FALSE	FALSE	FALSE	FALSE	TRUE	Intergenic_upstream		34_EnhWk1	0.97723	0.750172	0.992457	0.946559	0.000771826	0.0858244	8.51216e-05	0.00420754
cg06071744_TC21	cg06071744	yes	yes	yes	no	Nr2f1	Nr2f1_Intergenic_upstream	2	6023569	6023570	50	+	Distal Intergenic	2	5569935	5579894	9960	2	81808	Nr2f1-201	-443675	ENSRNOG00000014795				FALSE	TRUE	FALSE	FALSE	FALSE	FALSE	FALSE	FALSE	TRUE	Intergenic_upstream		30_Acet5	0.953671	0.995373	0.985884	0.99401	0.00316983	3.2065e-05	0.000297475	5.3716e-05
cg22710091_TC21	cg22710091	yes	yes	yes	no	Kcnq3	Kcnq3_Intergenic_upstream	7	107057051	107057052	50	-	Distal Intergenic	7	106717232	107009330	292099	2	29682	Kcnq3-202	-47770	ENSRNOG00000005206				FALSE	TRUE	FALSE	FALSE	FALSE	FALSE	FALSE	FALSE	TRUE	Intergenic_upstream		36_EnhWk3	0.984767	0.986103	0.976688	0.99088	0.000346311	0.000288355	0.000808853	0.000124391
cg17844121_TC21	cg17844121	yes	yes	yes	no	Ppp1r3a	Ppp1r3a_threeUTR	4	41175434	41175435	50	+	3' UTR	4	41171486	41212072	40587	2	500036	Ppp1r3a-201	36637	ENSRNOG00000059350	Ppp1r3a-201	Ppp1r3a	0	TRUE	FALSE	FALSE	FALSE	TRUE	TRUE	FALSE	FALSE	FALSE	threeUTR		5_Quies3	0.959861	0.759381	0.955774	-0.337871	0.0023844	0.0798806	0.00289066	0.512479
cg19175169_BC21	cg19175169	yes	yes	yes	yes	Foxp2	Foxp2_Intron	4	41688933	41688934	50	-	Intron (Foxp2-201/Foxp2, intron 3 of 18)	4	41364441	41942023	577583	1	500037	Foxp2-201	324444	ENSRNOG00000054508	Foxp2-201	Foxp2	0	TRUE	FALSE	FALSE	FALSE	FALSE	FALSE	TRUE	FALSE	FALSE	Intron		36_EnhWk3	0.997835	0.906128	0.998711	0.804415	7.0259e-06	0.0128044	2.49254e-06	0.0536393
cg20316549_TC26	cg20316549	yes	yes	yes	yes	Mnx1	Mnx1_Promoter	4	2389094	2389095	50	+	Promoter (7-8kb)	4	2376958	2381271	4314	2	682076	Mnx1-201	-7775	ENSRNOG00000046959				FALSE	TRUE	TRUE	FALSE	FALSE	FALSE	FALSE	FALSE	FALSE	Promoter		17_ReprPC1	0.948436	0.738887	0.987255	0.87071	0.00391966	0.0933684	0.000242602	0.0239933
cg21047370_BC21	cg21047370	yes	yes	yes	no	Uncx	Uncx_Intergenic_downstream	12	17119532	17119533	50	+	Distal Intergenic	12	17182163	17186679	4517	2	29375	Uncx-201	67098	ENSRNOG00000001284				FALSE	TRUE	FALSE	FALSE	FALSE	FALSE	FALSE	FALSE	TRUE	Intergenic_downstream		9_HET2	0.937485	0.904149	0.956235	0.883903	0.00574006	0.0133409	0.00283117	0.0194352
cg16871332_TC21	cg16871332	yes	yes	yes	no	Fgf6	Fgf6_Exon	4	159563834	159563835	50	-	Promoter (<=1kb)	4	159563798	159572333	8536	1	170700	Fgf6-201	0	ENSRNOG00000053662	Fgf6-201	Fgf6	0	TRUE	FALSE	TRUE	FALSE	FALSE	TRUE	FALSE	FALSE	FALSE	Exon		23_ReprPC7	0.96632	0.905724	0.998518	0.91285	0.00168243	0.012913	3.29346e-06	0.0110618
cg25922496_BC21	cg25922496	yes	yes	yes	no	Mid1ip1	Mid1ip1_Intergenic_downstream	X	12695873	12695874	50	-	Distal Intergenic	21	13114569	13116743	2175	2	404280	Mid1ip1-201	420870	ENSRNOG00000003228				FALSE	TRUE	FALSE	FALSE	FALSE	FALSE	FALSE	FALSE	TRUE	Intergenic_downstream		24_ReprPC8	0.997321	0.732698	0.951622	0.799923	1.07592e-05	0.0976258	0.00345407	0.0560414
cg26906954_TC21	cg26906954	yes	yes	yes	no	Pou3f4	Pou3f4_Promoter	X	82140555	82140556	50	+	Promoter (3-4kb)	21	82143789	82145066	1278	1	29589	Pou3f4-201	-3185	ENSRNOG00000002784	Pou3f4-201	Pou3f4	0	FALSE	TRUE	TRUE	FALSE	FALSE	FALSE	FALSE	FALSE	FALSE	Promoter		89_BivProm3	0.995261	0.983081	0.962396	0.984093	3.36353e-05	0.000426956	0.00209447	0.000377524
cg27204141_BC21	cg27204141	yes	yes	yes	no	Gpc3	Gpc3_Intergenic_upstream	X	139961443	139961444	50	+	Distal Intergenic	21	139579268	139916883	337616	2	25236	Gpc3-201	-44560	ENSRNOG00000060179				FALSE	TRUE	FALSE	FALSE	FALSE	FALSE	FALSE	FALSE	TRUE	Intergenic_upstream		36_EnhWk3	0.997814	0.998074	0.980233	0.984556	7.16508e-06	5.55876e-06	0.000582237	0.000355942
cg02524931_BC21	cg02524931	yes	yes	yes	no	Kcnk12	Kcnk12_Exon	6	11374518	11374519	50	-	Exon (Kcnk12-201/Kcnk12, exon 2 of 2)	6	11373917	11494459	120543	2	64119	Kcnk12-201	119940	ENSRNOG00000016110	Kcnk12-201	Kcnk12	0	TRUE	FALSE	FALSE	FALSE	FALSE	TRUE	FALSE	FALSE	FALSE	Exon		95_PromF5	0.874748	0.932824	0.918298	0.902025	0.0225496	0.00661742	0.00974025	0.0139284
cg03625898_BC21	cg03625898	yes	yes		no	Zeb2	Zeb2_Intergenic_upstream	3	30403755	30403756	50	-	Distal Intergenic	3	29866812	29996865	130054	2	311071	Zeb2-202	-406939	ENSRNOG00000004677				FALSE	TRUE	FALSE	FALSE	FALSE	FALSE	FALSE	FALSE	TRUE	Intergenic_upstream		44_EnhA3	0.943672	0.980933	0.489754	0.997075	0.00466996	0.000541867	0.324105	1.28214e-05
cg04520607_BC21	cg04520607	yes	yes	yes	no	RGD1562431	RGD1562431_Intergenic_upstream	9	76176269	76176270	50	+	Distal Intergenic	9	76440186	76441213	1028	1	316465	RGD1562431-201	-263916	ENSRNOG00000032306				FALSE	TRUE	FALSE	FALSE	FALSE	FALSE	FALSE	FALSE	TRUE	Intergenic_upstream		17_ReprPC1	0.987994	0.902484	0.995149	0.90008	0.000215355	0.0138003	3.52364e-05	0.0144773
cg09839794_TC21	cg09839794	yes	yes	yes	no	Robo1	Robo1_Promoter	11	9642016	9642017	50	-	Promoter (<=1kb)	11	9642365	10141977	499613	1	58946	Robo1-202	-349	ENSRNOG00000029614	Robo1-202;Robo1-201	Robo1;Robo1	0;0	FALSE	TRUE	TRUE	FALSE	FALSE	FALSE	FALSE	FALSE	FALSE	Promoter			0.959398	0.988666	0.976325	0.998017	0.00243929	0.000191968	0.000834141	5.89381e-06
cg18203498_BC21	cg18203498	yes	yes	yes	no	Kiz	Kiz_Exon	3	141157876	141157877	50	+	Exon (Kiz-201/Kiz, exon 12 of 14)	3	141068023	141173858	105836	1	311502	Kiz-201	89853	ENSRNOG00000025141	Kiz-201	Kiz	0	TRUE	FALSE	FALSE	FALSE	FALSE	TRUE	TRUE	FALSE	FALSE	Exon		79_Tx8	0.982737	0.985104	0.999657	0.959579	0.000444463	0.000331185	1.76597e-07	0.00241773
cg19848879_TC21	cg19848879	yes	yes	yes	no	Kiz	Kiz_Intergenic_upstream	3	141043926	141043927	50	+	Distal Intergenic	3	141068023	141173858	105836	1	311502	Kiz-201	-24096	ENSRNOG00000025141				FALSE	TRUE	FALSE	FALSE	FALSE	FALSE	FALSE	FALSE	TRUE	Intergenic_upstream		88_BivProm2	0.967548	0.950601	0.952659	0.90272	0.00156264	0.00360013	0.00330876	0.0137348
cg20624322_TC21	cg20624322	yes	yes		no																																	0.929278	0.970588	0.312454	0.957904	0.00732547	0.00128491	0.546572	0.00262078
cg22239755_TC21	cg22239755	yes	yes	yes	no	Dhx35	Dhx35_Intergenic_downstream	3	155502906	155502907	50	+	Distal Intergenic	3	155297619	155356462	58844	1	362260	Dhx35-202	205287	ENSRNOG00000015928				FALSE	TRUE	FALSE	FALSE	FALSE	FALSE	FALSE	FALSE	TRUE	Intergenic_downstream		25_ReprPC9	0.970435	0.921879	0.999879	0.869114	0.00129821	0.008916	2.18964e-08	0.0245756
cg22818378_TC21	cg22818378	yes	yes	yes	no	AABR07026654.1	AABR07026654.1_Intergenic_downstream	16	88039738	88039739	50	+	Distal Intergenic	16	88345247	88347369	2123	2		AABR07026654.1-201	307582					FALSE	TRUE	FALSE	FALSE	FALSE	FALSE	FALSE	FALSE	TRUE	Intergenic_downstream		37_EnhWk4	0.986369	0.974156	0.984317	0.997184	0.000277446	0.000993232	0.000367016	1.18852e-05
cg00036621_BC21	cg00036621	yes	yes	yes	no	Naa30	Naa30_Exon	15	26040162	26040163	50	+	Exon (Naa30-201/Naa30, exon 2 of 4)	15	26033791	26052753	18963	1	498489	Naa30-201	6323	ENSRNOG00000014192	Naa30-201	Naa30	0	TRUE	FALSE	FALSE	FALSE	FALSE	TRUE	FALSE	FALSE	FALSE	Exon		75_Tx4	0.988546	0.984106	0.914215	0.910152	0.000196051	0.000376909	0.010723	0.0117462
cg00707632_TC21	cg00707632	yes	yes		no	Vrk1	Vrk1_Intergenic_downstream	6	130035698	130035699	50	+	Distal Intergenic	6	129835919	129902793	66875	1	362779	Vrk1-201	199731	ENSRNOG00000005274				FALSE	TRUE	FALSE	FALSE	FALSE	FALSE	FALSE	FALSE	TRUE	Intergenic_downstream			0.994196	0.995644	-0.897761	0.967116	5.04316e-05	2.84212e-05	0.015145	0.00160428
cg06626359_TC21	cg06626359	yes	yes	yes	no																																20_ReprPC4	0.947918	0.926807	0.974412	0.843134	0.00399814	0.00783982	0.000973734	0.0349805
cg07298680_TC21	cg07298680	yes	yes		no	Zfhx2	Zfhx2_Intron	15	33738164	33738165	50	-	Intron (Zfhx2-201/Zfhx2, intron 1 of 9)	15	33720701	33752665	31965	2	305888	Zfhx2-201	14452	ENSRNOG00000025634	Zfhx2-201	Zfhx2	0	TRUE	FALSE	FALSE	FALSE	FALSE	FALSE	TRUE	FALSE	FALSE	Intron		60_EnhA19	0.909373	0.923738	0.57924	0.818706	0.0119477	0.00850199	0.228313	0.0463222
cg10534703_TC21	cg10534703	yes	yes	yes	no	AABR07047576.1	AABR07047576.1_Intergenic_downstream	5	37674700	37674701	50	+	Distal Intergenic	5	38018574	38024704	6131	2		AABR07047576.1-201	349955					FALSE	TRUE	FALSE	FALSE	FALSE	FALSE	FALSE	FALSE	TRUE	Intergenic_downstream		8_HET1	0.952774	0.996094	0.984987	0.9963	0.00329271	2.28521e-05	0.000336377	2.05055e-05
cg10752881_BC21	cg10752881	yes	yes	yes	no	AABR07027324.1	AABR07027324.1_Intergenic_upstream	17	24754364	24754365	50	+	Distal Intergenic	17	24680267	24680605	339	2		AABR07027324.1-201	-73759					FALSE	TRUE	FALSE	FALSE	FALSE	FALSE	FALSE	FALSE	TRUE	Intergenic_upstream		53_EnhA12	0.991166	0.993647	0.965509	0.9648	0.000116724	6.04109e-05	0.00176397	0.0018368
cg06186797_BC21	cg06186797	yes	yes	yes	no																																41_EnhWk8	0.972117	0.672272	0.940272	0.986546	0.00115537	0.143509	0.00524462	0.0002703
cg07340783_TC21	cg07340783	yes	yes	yes	no	Dmd	Dmd_Intergenic_upstream	X	51149393	51149394	50	-	Distal Intergenic	21	51286737	53519259	2232523	1	24907	Dmd-202	-137344	ENSRNOG00000046366				FALSE	TRUE	FALSE	FALSE	FALSE	FALSE	FALSE	FALSE	TRUE	Intergenic_upstream		90_BivProm4	0.985905	0.993368	0.99803	0.963896	0.000296624	6.58257e-05	5.81598e-06	0.00193172
cg18026227_BC21	cg18026227	yes	yes	yes	no	Zfhx4	Zfhx4_fiveUTR	2	98610378	98610379	50	+	Promoter (<=1kb)	2	98423569	98610368	186800	2	310250	Zfhx4-201	0	ENSRNOG00000008765	Zfhx4-201;AABR07009457.1-201	Zfhx4;AABR07009457.1	0;3666	TRUE	FALSE	TRUE	TRUE	FALSE	TRUE	FALSE	FALSE	FALSE	fiveUTR		95_PromF5	0.917137	0.627036	0.989139	0.933597	0.0100149	0.182713	0.000176303	0.00646755
cg19980763_TC21	cg19980763	yes	yes		no																																30_Acet5	0.997601	0.999314	0.888467	0.985716	8.62308e-06	7.06309e-07	0.0179656	0.000304595
cg13108565_TC21	cg13108565	yes	yes	yes	no	Maz	Maz_Intron	1	198457295	198457296	50	+	Intron (Maz-201/Maz, intron 5 of 5)	1	198456699	198460126	3428	2	691842	Maz-201	2830	ENSRNOG00000055082	Kif22-201;Maz-201;Maz-202;Prrt2-201	Kif22;Maz;Maz;Prrt2	19180;0;0;0	TRUE	FALSE	FALSE	FALSE	FALSE	FALSE	TRUE	FALSE	FALSE	Intron		83_TxEx4	0.889291	0.876563	0.947496	0.702623	0.0177062	0.0219148	0.00406267	0.119501
cg13445226_BC21	cg13445226	yes	yes	yes	no	Zfhx3	Zfhx3_Exon	19	42918168	42918169	50	-	Exon (Zfhx3-201/Zfhx3, exon 1 of 10)	19	42758127	42920344	162218	2	307829	Zfhx3-201	2175	ENSRNOG00000014452	Zfhx3-201;Zfhx3-202	Zfhx3;Zfhx3	0;0	TRUE	FALSE	FALSE	FALSE	FALSE	TRUE	FALSE	FALSE	FALSE	Exon		76_Tx5	0.969529	0.894793	0.959502	0.954505	0.00137861	0.0160206	0.00242696	0.00305758
cg03122810_TC21	cg03122810	yes	yes	yes	no																																	0.982831	0.993551	0.991197	0.91955	0.00043962	6.22565e-05	0.000115907	0.00944795
cg06055800_TC21	cg06055800	yes	yes	yes	no	Wnt10b	Wnt10b_Exon	7	140449298	140449299	50	-	Exon (Wnt10b-201/Wnt10b, exon 5 of 5)	7	140448465	140454268	5804	2	315294	Wnt10b-201	4921	ENSRNOG00000061238	Wnt10b-201	Wnt10b	0	TRUE	FALSE	FALSE	FALSE	FALSE	TRUE	FALSE	FALSE	FALSE	Exon		89_BivProm3	0.906507	0.746907	0.946899	0.804593	0.0127027	0.0879777	0.00415463	0.0535452
cg08563010_TC26	cg08563010	yes	yes		yes	Sox5	Sox5_Intron	4	178413858	178413859	50	+	Intron (Sox5-203/Sox5, intron 1 of 13)	4	178066165	178441547	375383	2	140587	Sox5-203	27688	ENSRNOG00000027869	Sox5-203;Sox5-202	Sox5;Sox5	0;0	TRUE	FALSE	FALSE	FALSE	FALSE	FALSE	TRUE	FALSE	FALSE	Intron		43_EnhA2	0.994224	0.800589	0.99858	0.991417	4.99455e-05	0.0556826	3.02207e-06	0.00011018
cg14834629_TC21	cg14834629	yes	yes	yes	no	Mrps21l	Mrps21l_Intergenic_upstream	18	72866707	72866708	50	-	Distal Intergenic	18	72649613	72649915	303	2	364906	Mrps21l-201	-216841	ENSRNOG00000049921				FALSE	TRUE	FALSE	FALSE	FALSE	FALSE	FALSE	FALSE	TRUE	Intergenic_upstream			0.95909	0.648334	0.964268	0.844985	0.00247615	0.163758	0.00189231	0.0341819
cg08092444_TC21	cg08092444	yes	yes	yes	no	Ogt	Ogt_Intron	X	71554559	71554560	50	-	Intron (Ogt-201/Ogt, intron 5 of 22)	21	71540895	71585908	45014	1	26295	Ogt-201	13664	ENSRNOG00000003359	Ogt-202;Ogt-201;Ogt-203	Ogt;Ogt;Ogt	0;0;0	TRUE	FALSE	FALSE	FALSE	FALSE	FALSE	TRUE	FALSE	FALSE	Intron		80_TxEx1	0.984534	0.99384	0.998857	0.962119	0.00035696	5.67925e-05	1.95983e-06	0.00212525
cg09572920_BC21	cg09572920	yes	yes	yes	no	AABR07037073.1	AABR07037073.1_Intergenic_downstream	X	11732118	11732119	50	+	Distal Intergenic	21	11748594	11750323	1730	2		AABR07037073.1-201	18204					FALSE	TRUE	FALSE	FALSE	FALSE	FALSE	FALSE	FALSE	TRUE	Intergenic_downstream		89_BivProm3	0.908849	0.980805	0.977256	0.934657	0.0120841	0.000549158	0.000770036	0.00626506
cg10630507_BC21	cg10630507	yes	yes	yes	no	Otud5	Otud5_Exon	X	15472226	15472227	50	+	Exon (Otud5-201/Otud5, exon 11 of 11)	21	15471211	15504165	32955	2	363452	Otud5-201	31938	ENSRNOG00000008764	Otud5-201;Pim2-201	Otud5;Pim2	0;-4303	TRUE	FALSE	FALSE	FALSE	FALSE	TRUE	FALSE	FALSE	FALSE	Exon		82_TxEx3	0.992692	0.997684	0.991771	0.936881	7.99174e-05	8.04298e-06	0.000101286	0.00585036
cg10730492_TC21	cg10730492	yes	yes	yes	no	AABR07038624.1	AABR07038624.1_Intergenic_downstream	X	57004711	57004712	50	+	Distal Intergenic	21	57058020	57058526	507	2		AABR07038624.1-201	53766					FALSE	TRUE	FALSE	FALSE	FALSE	FALSE	FALSE	FALSE	TRUE	Intergenic_downstream		99_TSS2	0.995076	0.992238	0.980354	0.961537	3.63052e-05	9.01303e-05	0.00057517	0.00219065
cg10839068_TC21	cg10839068	yes	yes	yes	no	Zic3	Zic3_Exon	X	140881720	140881721	50	-	Exon (Zic3-201/Zic3, exon 3 of 3)	21	140878216	140883816	5601	1	367944	Zic3-201	3456	ENSRNOG00000000861	Zic3-201;Zic3-202	Zic3;Zic3	0;0	TRUE	FALSE	FALSE	FALSE	FALSE	TRUE	TRUE	FALSE	FALSE	Exon		17_ReprPC1	0.97061	0.80211	0.993782	0.904165	0.00128299	0.0548659	5.78765e-05	0.0133364
cg15124909_BC21	cg15124909	yes	yes	yes	no																																	0.993336	0.946695	0.908195	0.940598	6.64613e-05	0.00418642	0.0122553	0.00518817
cg15954878_BC21	cg15954878	yes	yes	yes	no	Dmd	Dmd_Promoter	X	51286655	51286656	50	-	Promoter (<=1kb)	21	51286737	53519259	2232523	1	24907	Dmd-202	-82	ENSRNOG00000046366	Dmd-202	Dmd	0	FALSE	TRUE	TRUE	FALSE	FALSE	FALSE	FALSE	FALSE	FALSE	Promoter		43_EnhA2	0.985643	0.995245	0.961659	0.948463	0.000307725	3.38635e-05	0.00217685	0.00391562
cg22237797_BC21	cg22237797	yes	yes	yes	no	Dmd	Dmd_Intergenic_upstream	X	51149519	51149520	50	+	Distal Intergenic	21	51286737	53519259	2232523	1	24907	Dmd-202	-137169	ENSRNOG00000046366				FALSE	TRUE	FALSE	FALSE	FALSE	FALSE	FALSE	FALSE	TRUE	Intergenic_upstream		90_BivProm4	0.998592	0.993125	0.986175	0.914075	2.97241e-06	7.07453e-05	0.000285363	0.0107574
cg22539495_BC21	cg22539495	yes	yes	yes	no	Pcdh19	Pcdh19_Exon	X	104488590	104488591	50	-	Exon (Pcdh19-202/Pcdh19, exon 2 of 6)	21	104391607	104493714	102108	2	317183	Pcdh19-201	5123	ENSRNOG00000003929	Pcdh19-201;Pcdh19-202	Pcdh19;Pcdh19	0;0	TRUE	FALSE	FALSE	FALSE	FALSE	TRUE	TRUE	FALSE	FALSE	Exon		89_BivProm3	0.995139	0.995949	0.964067	0.918065	3.53809e-05	2.45853e-05	0.00191354	0.00979491
cg04593944_BC21	cg04593944	yes	yes	yes	no	Bnc2	Bnc2_Intron	5	102662491	102662492	50	+	Intron (Bnc2-201/Bnc2, intron 3 of 6)	5	102415847	102743417	327571	2	298189	Bnc2-201	80925	ENSRNOG00000006553	Bnc2-201;Bnc2-202	Bnc2;Bnc2	0;0	TRUE	FALSE	FALSE	FALSE	FALSE	FALSE	TRUE	FALSE	FALSE	Intron		60_EnhA19	0.89978	0.983343	0.932831	0.987524	0.0145627	0.000413873	0.00661601	0.000232519
cg10323846_TC21	cg10323846	yes	yes	yes	no	Tead1	Tead1_Exon	1	177670100	177670101	50	-	Exon (Tead1-201/Tead1, exon 8 of 13)	1	177495782	177706863	211082	1	361630	Tead1-201	174318	ENSRNOG00000015488	Tead1-201;Tead1-202	Tead1;Tead1	0;0	TRUE	FALSE	FALSE	FALSE	FALSE	TRUE	FALSE	FALSE	FALSE	Exon		82_TxEx3	0.977735	0.805405	0.999954	0.915076	0.000738058	0.0531167	3.23328e-09	0.0105119
cg08187769_TC21	cg08187769	yes	yes	yes	no	Kpna1	Kpna1_Exon	11	67702882	67702883	50	-	Promoter (<=1kb)	11	67652577	67703025	50449	2	288064	Kpna1-201	94	ENSRNOG00000051711	Kpna1-201;Kpna1-202	Kpna1;Kpna1	0;0	TRUE	FALSE	TRUE	FALSE	FALSE	TRUE	FALSE	FALSE	FALSE	Exon		69_TxEnh8	0.990018	0.975752	0.992732	0.876953	0.000148967	0.000874844	7.9035e-05	0.0217792
cg15442907_TC21	cg15442907	yes	yes	yes	no	Cacna1c	Cacna1c_threeUTR	4	150642523	150642524	50	+	3' UTR	4	150641066	150829741	188676	2	24239	Cacna1c-202	187169	ENSRNOG00000007090	Cacna1c-202;Cacna1c-201;Cacna1c-203	Cacna1c;Cacna1c;Cacna1c	0;0;0	TRUE	FALSE	FALSE	FALSE	TRUE	TRUE	FALSE	FALSE	FALSE	threeUTR		99_TSS2	0.935319	0.96659	0.955418	0.903234	0.00614007	0.00165573	0.00293703	0.0135924
cg07866089_TC21	cg07866089	yes	yes	yes	no	Scube1	Scube1_Exon	7	124547410	124547411	50	+	Exon (Scube1-201/Scube1, exon 7 of 23)	7	124501988	124620703	118716	2	315174	Scube1-201	73244	ENSRNOG00000010617	Scube1-201	Scube1	0	TRUE	FALSE	FALSE	FALSE	FALSE	TRUE	FALSE	FALSE	FALSE	Exon		23_ReprPC7	0.897182	0.884571	0.940519	0.863885	0.0153138	0.0192169	0.00520184	0.0265298
cg12099383_TC21	cg12099383	yes	yes	yes	no	Scube1	Scube1_Exon	7	124547419	124547420	50	-	Exon (Scube1-201/Scube1, exon 7 of 23)	7	124501988	124620703	118716	2	315174	Scube1-201	73235	ENSRNOG00000010617	Scube1-201	Scube1	0	TRUE	FALSE	FALSE	FALSE	FALSE	TRUE	FALSE	FALSE	FALSE	Exon		23_ReprPC7	0.923908	0.645474	0.927515	0.85358	0.00846478	0.166253	0.00769064	0.0305889
cg21421559_BC21	cg21421559	yes	yes	yes	no	Cacng2	Cacng2_Exon	7	119351987	119351988	50	+	Promoter (<=1kb)	7	119228102	119352605	124504	2	84347	Cacng2-201	617	ENSRNOG00000006226	Cacng2-201	Cacng2	0	TRUE	FALSE	TRUE	FALSE	FALSE	TRUE	FALSE	FALSE	FALSE	Exon		18_ReprPC2	0.892914	0.991049	0.946721	0.950117	0.0165872	0.00011981	0.00418236	0.00367039
cg24787670_BC21	cg24787670	yes	yes	yes	no	Scube1	Scube1_Exon	7	124547461	124547462	50	+	Exon (Scube1-201/Scube1, exon 7 of 23)	7	124501988	124620703	118716	2	315174	Scube1-201	73241	ENSRNOG00000010617	Scube1-201	Scube1	0	TRUE	FALSE	FALSE	FALSE	FALSE	TRUE	FALSE	FALSE	FALSE	Exon		23_ReprPC7	0.956711	0.802715	0.973038	0.890812	0.00277041	0.0545429	0.00108058	0.017232
cg26252870_TC21	cg26252870	yes	yes	yes	no	Mical3	Mical3_Intron	4	153559976	153559977	50	-	Intron (Mical3-201/Mical3, intron 15 of 31)	4	153484876	153593773	108898	2	362427	Mical3-201	33796	ENSRNOG00000053203	Mical3-201	Mical3	0	TRUE	FALSE	FALSE	FALSE	FALSE	FALSE	TRUE	FALSE	FALSE	Intron		65_TxEnh4	0.97818	0.891014	0.972232	0.914965	0.00070898	0.0171697	0.00114593	0.0105389
cg19821567_BC21	cg19821567	yes	yes	yes	no	Camta1	Camta1_Intron	5	168700549	168700550	50	-	Intron (Camta1-203/Camta1, intron 3 of 22)	5	168141372	169017260	875889	2	362665	Camta1-203	316662	ENSRNOG00000018602	Camta1-203;Camta1-201	Camta1;Camta1	0;0	TRUE	FALSE	FALSE	FALSE	FALSE	FALSE	TRUE	FALSE	FALSE	Intron		5_Quies3	0.980612	0.99811	0.947316	0.933344	0.000560192	5.35565e-06	0.00409032	0.00651652
cg19827223_TC21	cg19827223	yes	yes	yes	no	AABR07021704.1	AABR07021704.1_Intergenic_upstream	13	86913595	86913596	50	+	Distal Intergenic	13	86665424	86671515	6092	2		AABR07021704.1-201	-242032					FALSE	TRUE	FALSE	FALSE	FALSE	FALSE	FALSE	FALSE	TRUE	Intergenic_upstream		90_BivProm4	0.993961	0.979597	0.998832	0.972234	5.46031e-05	0.000620169	2.04433e-06	0.00114576
cg20085335_TC21	cg20085335	yes	yes	yes	no																																	0.988317	0.992855	0.994606	0.995637	0.000203937	7.63884e-05	4.35659e-05	2.85123e-05
cg00379872_BC21	cg00379872	yes	yes	yes	no	Nfib	Nfib_Intergenic_upstream	5	100758452	100758453	50	+	Distal Intergenic	5	100439476	100647727	208252	2	29227	Nfib-202	-110677	ENSRNOG00000009795				FALSE	TRUE	FALSE	FALSE	FALSE	FALSE	FALSE	FALSE	TRUE	Intergenic_upstream		58_EnhA17	0.983692	0.981671	0.98382	0.999029	0.000396748	0.000500829	0.000390577	1.41434e-06
cg00525251_TC21	cg00525251	yes	yes	yes	no	Mpdz	Mpdz_Intergenic_upstream	5	100088147	100088148	50	-	Distal Intergenic	5	99413187	99566318	153132	2	29365	Mpdz-202	-521830	ENSRNOG00000007894				FALSE	TRUE	FALSE	FALSE	FALSE	FALSE	FALSE	FALSE	TRUE	Intergenic_upstream		46_EnhA5	0.991124	0.960094	0.956087	0.991933	0.000117814	0.00235701	0.00285014	9.7359e-05
cg02968098_BC21	cg02968098	yes	yes	yes	no	Nr5a1	Nr5a1_Intergenic_upstream	3	23033605	23033606	50	+	Downstream (<1kb)	3	22999616	23020441	20826	2	83826	Nr5a1-201	-13116	ENSRNOG00000012682	Nr6a1-201	Nr6a1	0	FALSE	TRUE	FALSE	FALSE	FALSE	FALSE	FALSE	FALSE	FALSE	Intergenic_upstream		70_TxWk1	0.973127	0.837385	0.982779	0.896223	0.00107352	0.0375156	0.000442295	0.0155957
cg04926767_TC21	cg04926767	yes	yes	yes	no	Gng3	Gng3_Exon	1	225034672	225034673	50	+	Promoter (<=1kb)	1	225033921	225035687	1767	2	114117	Gng3-201	966	ENSRNOG00000019570	Bscl2-201;Gng3-201	Bscl2;Gng3	-3016;0	TRUE	FALSE	TRUE	FALSE	FALSE	TRUE	TRUE	FALSE	FALSE	Exon		92_PromF2	0.976335	0.993278	0.999473	0.89838	0.000833451	6.76356e-05	4.16473e-07	0.0149651
cg18297990_BC21	cg18297990	yes	yes	yes	no	Ppfia4	Ppfia4_Exon	13	51143608	51143609	50	-	Exon (Ppfia4-201/Ppfia4, exon 25 of 29)	13	51134525	51183269	48745	2	140592	Ppfia4-201	39612	ENSRNOG00000003494	Ppfia4-201	Ppfia4	0	TRUE	FALSE	FALSE	FALSE	FALSE	TRUE	FALSE	FALSE	FALSE	Exon		23_ReprPC7	0.99765	0.998985	0.99856	0.986575	8.27866e-06	1.54406e-06	3.10773e-06	0.000269156
cg19415472_BC21	cg19415472	yes	yes	yes	no	AABR07049348.1	AABR07049348.1_Intergenic_downstream	5	118061380	118061381	50	-	Distal Intergenic	5	117973061	117973413	353	1		AABR07049348.1-201	88368					FALSE	TRUE	FALSE	FALSE	FALSE	FALSE	FALSE	FALSE	TRUE	Intergenic_downstream		19_ReprPC3	0.985992	0.932486	0.998007	0.994914	0.000292942	0.00668329	5.95332e-06	3.873e-05
cg00785909_TC21	cg00785909	yes	yes	yes	no	Nr2f1	Nr2f1_Promoter	2	5587892	5587893	50	+	Promoter (7-8kb)	2	5569935	5579894	9960	2	81808	Nr2f1-201	-7950	ENSRNOG00000014795				FALSE	TRUE	TRUE	FALSE	FALSE	FALSE	FALSE	FALSE	FALSE	Promoter		17_ReprPC1	0.98693	0.959177	0.990991	0.904879	0.000255119	0.00246577	0.000121367	0.0131416
cg13446573_BC21	cg13446573	yes	yes	yes	no	Pou3f2	Pou3f2_Intergenic_upstream	5	37085038	37085039	50	-	Distal Intergenic	5	36681528	36683356	1829	2	29588	Pou3f2-201	-401683	ENSRNOG00000006908				FALSE	TRUE	FALSE	FALSE	FALSE	FALSE	FALSE	FALSE	TRUE	Intergenic_upstream		58_EnhA17	0.995406	0.984076	0.996928	0.992589	3.16031e-05	0.000378322	1.4139e-05	8.21723e-05
cg14464958_TC21	cg14464958	yes	yes	yes	no	Sim1	Sim1_Intron	20	55601558	55601559	50	-	Intron (Sim1-201/Sim1, intron 1 of 10)	20	55594676	55673995	79320	1	309888	Sim1-201	6834	ENSRNOG00000037600	Sim1-201	Sim1	0	TRUE	FALSE	FALSE	FALSE	FALSE	FALSE	TRUE	FALSE	FALSE	Intron		17_ReprPC1	0.965008	0.988329	0.968705	0.941477	0.00181519	0.000203538	0.00145377	0.00503726
cg07399477_TC21	cg07399477	yes	yes	yes	no	AABR07067491.1	AABR07067491.1_Intergenic_downstream	9	49035374	49035375	50	+	Distal Intergenic	9	49024173	49024494	322	1		AABR07067491.1-201	11153					FALSE	TRUE	FALSE	FALSE	FALSE	FALSE	FALSE	FALSE	TRUE	Intergenic_downstream		47_EnhA6	0.994388	0.995133	0.99728	0.954247	4.71601e-05	3.54769e-05	1.10868e-05	0.00309207
cg07502526_TC21	cg07502526	yes	yes		no	Peli1	Peli1_Intergenic_upstream	14	105571648	105571649	50	+	Distal Intergenic	14	106008086	106061641	53556	1	305549	Peli1-201	-436437	ENSRNOG00000006329				FALSE	TRUE	FALSE	FALSE	FALSE	FALSE	FALSE	FALSE	TRUE	Intergenic_upstream			0.957192	0.982911	-0.539749	0.995953	0.00270954	0.00043553	0.268998	2.45343e-05
cg27447914_TC21	cg27447914	yes	yes	yes	no	Galnt5	Galnt5_Intergenic_upstream	3	43794499	43794500	50	+	Distal Intergenic	3	44025300	44074678	49379	1	83627	Galnt5-201	-230800	ENSRNOG00000004645				FALSE	TRUE	FALSE	FALSE	FALSE	FALSE	FALSE	FALSE	TRUE	Intergenic_upstream		37_EnhWk4	0.972263	0.959125	0.938455	0.875791	0.00114335	0.00247205	0.00556518	0.0221838
cg18994927_TC21	cg18994927	yes	yes	yes	no	Sobp	Sobp_Intron	20	47908463	47908464	50	+	Intron (Sobp-201/Sobp, intron 1 of 5)	20	47750762	47910375	159614	2	309860	Sobp-201	1911	ENSRNOG00000000316	LOC688390-201;Sobp-201	LOC688390;Sobp	-2554;0	TRUE	FALSE	FALSE	FALSE	FALSE	FALSE	TRUE	FALSE	FALSE	Intron		90_BivProm4	0.962579	0.961807	0.98039	0.923778	0.00207426	0.00216019	0.00057305	0.00849319
cg19854621_TC21	cg19854621	yes	yes	yes	no																																96_PromF6	0.964967	0.992909	0.975623	0.9496	0.0018195	7.52389e-05	0.000884141	0.00374625
cg10763467_BC26	cg10763467	yes	yes		yes	Evx2	Evx2_Intergenic_downstream	3	61560771	61560772	50	+	Distal Intergenic	3	61578229	61581598	3370	2	288155	Evx2-201	20826	ENSRNOG00000001589				FALSE	TRUE	FALSE	FALSE	FALSE	FALSE	FALSE	FALSE	TRUE	Intergenic_downstream		17_ReprPC1	0.985766	0.972481	0.949518	0.91163	0.000302469	0.0011255	0.0037583	0.0113689
cg11942503_BC21	cg11942503	yes	yes		no																																	0.950828	0.967621	0.563554	0.963327	0.00356744	0.0015556	0.24416	0.00199274
cg08157379_BC21	cg08157379	yes	yes	yes	no	Pax5	Pax5_Exon	5	60179355	60179356	50	+	Exon (Pax5-201/Pax5, exon 2 of 14)	5	60007587	60191941	184355	2	500453	Pax5-201	12585	ENSRNOG00000024729	Pax5-201	Pax5	0	TRUE	FALSE	FALSE	FALSE	FALSE	TRUE	FALSE	FALSE	FALSE	Exon		17_ReprPC1	0.973248	0.828094	0.992209	0.92127	0.00106394	0.0417872	9.08232e-05	0.00905355
cg11805717_BC21	cg11805717	yes	yes		no	Zbtb43	Zbtb43_Intergenic_upstream	3	12560308	12560309	50	-	Distal Intergenic	3	12493179	12502859	9681	2	311872	Zbtb43-201	-57498	ENSRNOG00000017017				FALSE	TRUE	FALSE	FALSE	FALSE	FALSE	FALSE	FALSE	TRUE	Intergenic_upstream		22_ReprPC6	0.899213	0.934483	0.988598	0.889566	0.0147251	0.0062981	0.000194268	0.0176201
cg24993070_BC21	cg24993070	yes	yes	yes	no	Skap2	Skap2_Intergenic_downstream	4	81808467	81808468	50	+	Distal Intergenic	4	81818569	81968832	150264	2	155183	Skap2-201	160364	ENSRNOG00000012228				FALSE	TRUE	FALSE	FALSE	FALSE	FALSE	FALSE	FALSE	TRUE	Intergenic_downstream		58_EnhA17	0.999536	0.981252	0.996503	0.996221	3.22624e-07	0.000523917	1.83235e-05	2.1396e-05
cg25060297_TC21	cg25060297	yes	yes	yes	no	Dmtf1	Dmtf1_Exon	4	21888793	21888794	50	+	Exon (Dmtf1-201/Dmtf1, exon 8 of 17)	4	21862313	21902762	40450	1	114485	Dmtf1-201	26480	ENSRNOG00000005908	Dmtf1-201;Dmtf1-202	Dmtf1;Dmtf1	0;0	TRUE	FALSE	FALSE	FALSE	FALSE	TRUE	FALSE	FALSE	FALSE	Exon		78_Tx7	0.984366	0.993292	0.978382	0.983199	0.000364725	6.73385e-05	0.000695937	0.000421016
cg27583524_TC21	cg27583524	yes	yes		no	Uncx	Uncx_Intergenic_downstream	12	17146834	17146835	50	-	Distal Intergenic	12	17182163	17186679	4517	2	29375	Uncx-201	39893	ENSRNOG00000001284				FALSE	TRUE	FALSE	FALSE	FALSE	FALSE	FALSE	FALSE	TRUE	Intergenic_downstream		21_ReprPC5	0.834075	0.875899	0.946758	0.847333	0.0390125	0.022146	0.00417655	0.0331816
cg03524646_BC21	cg03524646	yes	yes	yes	no	LOC100359503	LOC100359503_Intergenic_upstream	16	70457928	70457929	50	-	Distal Intergenic	16	70644474	70644683	210	1	100359503	LOC100359503-201	-186546	ENSRNOG00000046342				FALSE	TRUE	FALSE	FALSE	FALSE	FALSE	FALSE	FALSE	TRUE	Intergenic_upstream		43_EnhA2	0.876957	0.988872	0.998452	0.993371	0.0217779	0.000185066	3.5915e-06	6.57641e-05
cg05008055_BC21	cg05008055	yes	yes	yes	no	AABR07057787.1	AABR07057787.1_Exon	7	87571881	87571882	50	+	Exon (AABR07057765.1-202/AABR07057765.1-202, exon 6 of 12)	7	87919025	87919809	785	2		AABR07057787.1-201	347879					TRUE	FALSE	FALSE	FALSE	FALSE	TRUE	FALSE	FALSE	FALSE	Exon		26_Acet1	0.999539	0.988333	0.995231	0.975273	3.18755e-07	0.000203369	3.40538e-05	0.000909568
cg04149829_BC21	cg04149829	yes	yes	yes	no																																17_ReprPC1	0.917694	0.815153	0.921861	0.908667	0.0098826	0.0480949	0.0089199	0.0121316
cg06108355_TC21	cg06108355	yes	yes	yes	no	Ccdc68	Ccdc68_Intergenic_upstream	18	68030922	68030923	50	-	Distal Intergenic	18	68408890	68472320	63431	1	291530	Ccdc68-201	-377968	ENSRNOG00000021381				FALSE	TRUE	FALSE	FALSE	FALSE	FALSE	FALSE	FALSE	TRUE	Intergenic_upstream		41_EnhWk8	0.948753	0.961446	0.966185	0.976215	0.00387211	0.002201	0.00169586	0.000841857
cg07267732_BC21	cg07267732	yes	yes	yes	no	Sall3	Sall3_Intergenic_upstream	18	77781414	77781415	50	-	Distal Intergenic	18	77573702	77579969	6268	2	364910	Sall3-201	-201446	ENSRNOG00000026116				FALSE	TRUE	FALSE	FALSE	FALSE	FALSE	FALSE	FALSE	TRUE	Intergenic_upstream		89_BivProm3	0.976284	0.96049	0.991708	0.873745	0.000836969	0.00231074	0.00010284	0.0229043
cg08274301_BC21	cg08274301	yes	yes	yes	no	Tshz1	Tshz1_Intergenic_downstream	18	80571811	80571812	50	-	Distal Intergenic	18	80862372	80865584	3213	2	307217	Tshz1-201	293821					FALSE	TRUE	FALSE	FALSE	FALSE	FALSE	FALSE	FALSE	TRUE	Intergenic_downstream		37_EnhWk4	0.994212	0.99759	0.998054	0.974232	5.01538e-05	8.70618e-06	5.67652e-06	0.000987427
cg11015246_TC21	cg11015246	yes	yes	yes	no	Klhl14	Klhl14_Intergenic_upstream	18	12683753	12683754	50	+	Distal Intergenic	18	12528111	12640716	112606	2	364823	Klhl14-201	-42989	ENSRNOG00000015418				FALSE	TRUE	FALSE	FALSE	FALSE	FALSE	FALSE	FALSE	TRUE	Intergenic_upstream		3_Quies1	0.997514	0.963998	0.980361	0.983736	9.26074e-06	0.00192092	0.000574761	0.000394629
cg13398027_TC21	cg13398027	yes	yes	yes	no	Smad7	Smad7_Exon	18	71422466	71422467	50	+	Exon (Smad7-201/Smad7, exon 4 of 4)	18	71395830	71424157	28328	1	81516	Smad7-201	26636	ENSRNOG00000018359	Smad7-201	Smad7	0	TRUE	FALSE	FALSE	FALSE	FALSE	TRUE	FALSE	FALSE	FALSE	Exon		65_TxEnh4	0.977224	0.985237	0.984709	0.945877	0.000772201	0.000325297	0.000348928	0.0043147
cg06014776_BC21	cg06014776	yes	yes		no	Six2	Six2_Intergenic_upstream	6	9077563	9077564	50	+	Distal Intergenic	6	8952572	8956276	3705	2	366542	Six2-201	-121239	ENSRNOG00000058827				FALSE	TRUE	FALSE	FALSE	FALSE	FALSE	FALSE	FALSE	TRUE	Intergenic_upstream		18_ReprPC2	0.962316	0.988296	0.940575	0.957765	0.00210335	0.000204663	0.00519208	0.00263797
cg06750335_TC21	cg06750335	yes	yes		no	Nr4a2	Nr4a2_Intergenic_downstream	3	42427748	42427749	50	+	Distal Intergenic	3	43112597	43117337	4741	2	54278	Nr4a2-202	689588	ENSRNOG00000005600				FALSE	TRUE	FALSE	FALSE	FALSE	FALSE	FALSE	FALSE	TRUE	Intergenic_downstream		61_EnhA20	0.937789	0.985365	0.826117	0.995678	0.005685	0.000319691	0.0427241	2.79772e-05
cg15797720_TC21	cg15797720	yes	yes	yes	no	Fam78b	Fam78b_Exon	13	85231123	85231124	50	-	Exon (Fam78b-201/Fam78b, exon 4 of 4)	13	85110098	85231155	121058	1	498269	Fam78b-201	120977		Fam78b-201	Fam78b	0	TRUE	FALSE	FALSE	FALSE	FALSE	TRUE	FALSE	FALSE	FALSE	Exon		9_HET2	0.939419	0.717643	0.968748	0.912356	0.00539387	0.108333	0.00144977	0.0111857
cg25937299_BC21	cg25937299	yes	yes	yes	no	AABR07025295.1	AABR07025295.1_Intergenic_upstream	16	31690175	31690176	50	-	Distal Intergenic	16	31734944	31946242	211299	1		AABR07025295.1-201	-44769					FALSE	TRUE	FALSE	FALSE	FALSE	FALSE	FALSE	FALSE	TRUE	Intergenic_upstream		44_EnhA3	0.977536	0.999149	0.994242	0.92084	0.000751275	1.08682e-06	4.96331e-05	0.00915154
cg27638358_TC26	cg27638358	yes	yes		yes	Hoxc10	Hoxc10_Exon	7	144584328	144584329	50	-	Exon (Mir196a-201/Mir196a-201, exon 1 of 1)	7	144577465	144582622	5158	1	315338	Hoxc10-201	6864	ENSRNOG00000016149	Hoxc10-201	Hoxc10	0	TRUE	FALSE	FALSE	FALSE	FALSE	TRUE	FALSE	FALSE	FALSE	Exon		88_BivProm2	0.956809	0.932074	0.981596	0.910714	0.00275792	0.00676416	0.000504937	0.011602
cg24333265_BC21	cg24333265	yes	yes		no	Erbb4	Erbb4_Intergenic_upstream	9	75907620	75907621	50	+	Distal Intergenic	9	75021790	75528644	506855	2	59323	Erbb4-201	-378928	ENSRNOG00000014248				FALSE	TRUE	FALSE	FALSE	FALSE	FALSE	FALSE	FALSE	TRUE	Intergenic_upstream			0.993813	0.760787	0.406315	0.974629	5.72962e-05	0.0789902	0.424067	0.000957381
cg24876219_BC21	cg24876219	yes	yes	yes	no	Vwc2l	Vwc2l_Intron	9	77962424	77962425	50	-	Intron (Vwc2l-201/Vwc2l, intron 5 of 5)	9	77834091	78021846	187756	1	501160	Vwc2l-201	128333	ENSRNOG00000027400	Vwc2l-201	Vwc2l	0	TRUE	FALSE	FALSE	FALSE	FALSE	FALSE	TRUE	FALSE	FALSE	Intron		28_Acet3	0.984413	0.990663	0.992166	0.792135	0.000362517	0.000130363	9.18072e-05	0.0603212
cg25097089_BC21	cg25097089	yes	yes	yes	no																																74_Tx3	0.985387	0.649177	0.98152	0.991852	0.000318731	0.163026	0.000509115	9.93185e-05
cg25309503_BC21	cg25309503	yes	yes	yes	no	Peli1	Peli1_Intergenic_upstream	14	105767458	105767459	50	-	Distal Intergenic	14	106008086	106061641	53556	1	305549	Peli1-201	-240628	ENSRNOG00000006329				FALSE	TRUE	FALSE	FALSE	FALSE	FALSE	FALSE	FALSE	TRUE	Intergenic_upstream		41_EnhWk8	0.995169	0.86433	0.96962	0.96773	3.49492e-05	0.0263608	0.0013704	0.0015452
cg25399166_TC21	cg25399166	yes	yes	yes	no	Ripor1	Ripor1_Exon	19	37579615	37579616	50	+	Exon (Ripor1-201/Ripor1, exon 11 of 22)	19	37568113	37584838	16726	1	291974	Ripor1-201	11454	ENSRNOG00000017604	Ripor1-201;Ripor1-202	Ripor1;Ripor1	0;0	TRUE	FALSE	FALSE	FALSE	FALSE	TRUE	FALSE	FALSE	FALSE	Exon		65_TxEnh4	0.834507	0.995399	0.901293	0.969288	0.0388158	3.16997e-05	0.0141337	0.00140035
cg26284526_BC21	cg26284526	yes	yes	yes	no	Cyld	Cyld_Intergenic_downstream	19	19122740	19122741	50	-	Distal Intergenic	19	19265164	19287643	22480	2	312937	Cyld-202	164951	ENSRNOG00000014048				FALSE	TRUE	FALSE	FALSE	FALSE	FALSE	FALSE	FALSE	TRUE	Intergenic_downstream		4_Quies2	0.981595	0.996933	0.954871	0.955929	0.000504973	1.40957e-05	0.00300893	0.00287064
cg01206394_TC21	cg01206394	yes	yes	yes	no	AABR07010041.1	AABR07010041.1_Intergenic_upstream	2	121730917	121730918	50	+	Distal Intergenic	2	122019713	122020913	1201	1		AABR07010041.1-201	-288747					FALSE	TRUE	FALSE	FALSE	FALSE	FALSE	FALSE	FALSE	TRUE	Intergenic_upstream		43_EnhA2	0.99302	0.999178	0.998635	0.999403	7.29155e-05	1.0134e-06	2.79543e-06	5.35222e-07
cg04690108_BC21	cg04690108	yes	yes	yes	no	Sox2	Sox2_Intergenic_downstream	2	121261521	121261522	50	-	Distal Intergenic	2	121165137	121167545	2409	1	499593	Sox2-201	96385	ENSRNOG00000012199				FALSE	TRUE	FALSE	FALSE	FALSE	FALSE	FALSE	FALSE	TRUE	Intergenic_downstream		55_EnhA14	0.996046	0.981633	0.996876	-0.570091	2.34215e-05	0.000502931	1.46196e-05	0.237504
cg05641937_BC21	cg05641937	yes	yes	yes	no																																59_EnhA18	0.997204	0.96195	0.909444	0.971951	1.17139e-05	0.00214412	0.0119292	0.00116908
cg08167303_BC21	cg08167303	yes	yes	yes	no																																71_TxWk2	0.994046	0.995513	0.982961	0.950639	5.30783e-05	3.01557e-05	0.000433008	0.00359461
cg22225812_BC26	cg22225812	yes	yes	yes	yes	Dscam	Dscam_Exon	11	37241242	37241243	50	-	Exon (Dscam-201/Dscam, exon 4 of 33)	11	37004902	37253776	248875	2	171119	Dscam-201	12533	ENSRNOG00000027992	Dscam-201	Dscam	0	TRUE	FALSE	FALSE	FALSE	FALSE	TRUE	TRUE	FALSE	FALSE	Exon		8_HET1	0.997987	0.999332	0.993453	0.99379	6.07562e-06	6.68479e-07	6.41625e-05	5.77336e-05
cg01061575_BC21	cg01061575	yes	yes	yes	no	Prr5	Prr5_fiveUTR	7	125588552	125588553	50	+	5' UTR	7	125576327	125613114	36788	1	315189	Prr5-201	12225	ENSRNOG00000012475	Prr5-201	Prr5	0	TRUE	FALSE	FALSE	TRUE	FALSE	TRUE	TRUE	FALSE	FALSE	fiveUTR		98_TSS1	0.863276	0.925637	0.945959	0.915641	0.0267623	0.0080891	0.0043018	0.0103746
cg23136821_TC21	cg23136821	yes	yes	yes	no	Veph1	Veph1_Intergenic_upstream	2	158606709	158606710	50	+	Distal Intergenic	2	157869482	158156444	286963	2	361954	Veph1-202	-450217	ENSRNOG00000012427				FALSE	TRUE	FALSE	FALSE	FALSE	FALSE	FALSE	FALSE	TRUE	Intergenic_upstream		20_ReprPC4	0.965229	0.949645	0.935368	0.9703	0.00179256	0.00373954	0.00613103	0.00131004
cg24474876_TC21	cg24474876	yes	yes	yes	no	Tp63	Tp63_Exon	11	78309178	78309179	50	+	Exon (Tp63-203/Tp63, exon 4 of 14)	11	78234800	78456501	221702	2	246334	Tp63-203	147274	ENSRNOG00000001924	Tp63-203;Tp63-201;Tp63-205;Tp63-204;Tp63-202	Tp63;Tp63;Tp63;Tp63;Tp63	0;0;0;0;0	TRUE	FALSE	FALSE	FALSE	FALSE	TRUE	FALSE	FALSE	FALSE	Exon		26_Acet1	0.988578	0.851676	0.999868	0.927778	0.00019494	0.0313686	2.62952e-08	0.0076356
cg03292923_TC21	cg03292923	yes	yes	yes	no	Fgf8	Fgf8_Exon	1	265497758	265497759	50	-	Exon (Fgf8-201/Fgf8, exon 3 of 5)	1	265493124	265498831	5708	2	29349	Fgf8-201	1024	ENSRNOG00000017524	Fgf8-201	Fgf8	0	TRUE	FALSE	FALSE	FALSE	FALSE	TRUE	TRUE	FALSE	FALSE	Exon		88_BivProm2	0.909649	0.952463	0.962067	0.918658	0.0118762	0.00333595	0.0021311	0.00965564
cg04256367_TC21	cg04256367	yes	yes	yes	no	Habp2	Habp2_Intergenic_upstream	1	277019996	277019997	50	-	Distal Intergenic	1	277068761	277104565	35805	1	292126	Habp2-202	-48813	ENSRNOG00000016659				FALSE	TRUE	FALSE	FALSE	FALSE	FALSE	FALSE	FALSE	TRUE	Intergenic_upstream		36_EnhWk3	0.971007	0.98003	0.985617	0.755257	0.00124872	0.000594232	0.000308825	0.0825188
cg05044089_TC21	cg05044089	yes	yes	yes	no	Gpr26	Gpr26_Intergenic_upstream	1	203761965	203761966	50	-	Distal Intergenic	1	203971152	203988709	17558	1	192153	Gpr26-201	-209235	ENSRNOG00000047057				FALSE	TRUE	FALSE	FALSE	FALSE	FALSE	FALSE	FALSE	TRUE	Intergenic_upstream		19_ReprPC3	0.985086	0.998722	0.994934	0.984233	0.000331991	2.45072e-06	3.84312e-05	0.000370951
cg25856948_TC21	cg25856948	yes	yes	yes	no	Atp2b2	Atp2b2_threeUTR	4	145707662	145707663	50	+	3' UTR	4	145703046	145948996	245951	2	24215	Atp2b2-201	241285	ENSRNOG00000030269	Atp2b2-201;Atp2b2-202	Atp2b2;Atp2b2	0;0	TRUE	FALSE	FALSE	FALSE	TRUE	TRUE	FALSE	FALSE	FALSE	threeUTR		21_ReprPC5	0.907676	0.816538	0.938542	0.930154	0.012392	0.0473998	0.00554948	0.00714731
cg03076661_BC21	cg03076661	yes	yes	yes	no	AABR07001035.1	AABR07001035.1_Intergenic_downstream	1	34733453	34733454	50	-	Distal Intergenic	1	35027041	35027371	331	2		AABR07001035.1-201	293918					FALSE	TRUE	FALSE	FALSE	FALSE	FALSE	FALSE	FALSE	TRUE	Intergenic_downstream		37_EnhWk4	0.996411	0.833921	0.985215	0.995386	1.93025e-05	0.0390831	0.00032629	3.18887e-05
cg03538828_BC21	cg03538828	yes	yes	yes	no	Efna5	Efna5_Intron	9	110171847	110171848	50	+	Intron (Efna5-201/Efna5, intron 1 of 4)	9	110057155	110225486	168332	2	116683	Efna5-201	53638	ENSRNOG00000034177	Efna5-201	Efna5	0	TRUE	FALSE	FALSE	FALSE	FALSE	FALSE	TRUE	FALSE	FALSE	Intron		58_EnhA17	0.950587	0.998022	0.999427	-0.450673	0.00360213	5.86678e-06	4.927e-07	0.369757
cg22672691_BC21	cg22672691	yes	yes	yes	no	Gpatch2l	Gpatch2l_Intergenic_upstream	6	110069865	110069866	50	+	Distal Intergenic	6	110093819	110227475	133657	1	314325	Gpatch2l-201	-23953	ENSRNOG00000010227				FALSE	TRUE	FALSE	FALSE	FALSE	FALSE	FALSE	FALSE	TRUE	Intergenic_upstream		18_ReprPC2	0.957829	0.996035	0.946462	0.984395	0.00263005	2.35482e-05	0.00422269	0.000363374
cg02180222_BC21	cg02180222	yes	yes	yes	no	Kcnj2	Kcnj2_Intergenic_downstream	10	99992081	99992082	50	-	Distal Intergenic	10	99437436	99439114	1679	1	29712	Kcnj2-201	554646	ENSRNOG00000004720				FALSE	TRUE	FALSE	FALSE	FALSE	FALSE	FALSE	FALSE	TRUE	Intergenic_downstream		56_EnhA15	0.969179	0.990345	0.991763	0.999737	0.00141023	0.000139385	0.000101487	1.03901e-07
cg08279414_BC26	cg08279414	yes	yes		yes	Pou4f2	Pou4f2_Intergenic_downstream	19	33174939	33174940	50	+	Distal Intergenic	19	33160180	33163821	3642	1	171355	Pou4f2-201	14711	ENSRNOG00000012167				FALSE	TRUE	FALSE	FALSE	FALSE	FALSE	FALSE	FALSE	TRUE	Intergenic_downstream		17_ReprPC1	0.987799	0.990289	0.964372	0.944263	0.00022238	0.000141011	0.0018814	0.00457338
cg09131775_BC21	cg09131775	yes	yes	yes	no	Kcnip4	Kcnip4_Exon	14	66598304	66598305	50	+	Promoter (<=1kb)	14	66598259	66747764	149506	1	259243	Kcnip4-201	45	ENSRNOG00000032350	Kcnip4-201	Kcnip4	0	TRUE	FALSE	TRUE	FALSE	FALSE	TRUE	FALSE	FALSE	FALSE	Exon		47_EnhA6	0.921153	0.730748	0.978215	0.989756	0.00908007	0.0989851	0.000706735	0.000156885
cg20300086_BO21	cg20300086	yes	yes	yes	no	Ptf1a	Ptf1a_Intergenic_downstream	17	86205696	86205697	50	+	Distal Intergenic	17	86199623	86201477	1855	1	117034	Ptf1a-201	6025	ENSRNOG00000016902	Ptf1a-201	Ptf1a	6025	FALSE	TRUE	FALSE	FALSE	FALSE	FALSE	FALSE	FALSE	TRUE	Intergenic_downstream		17_ReprPC1	0.96526	0.970909	0.999582	0.892806	0.0017893	0.00125715	2.62372e-07	0.0166201
cg20538783_BC21	cg20538783	yes	yes		no																																	0.92568	0.961274	-0.0348217	0.958609	0.00807988	0.00222053	0.947789	0.00253436
cg12818000_BC21	cg12818000	yes	yes	yes	no	Hand2	Hand2_Intron	16	36271557	36271558	50	+	Intron (AABR07025385.1-201/AABR07025385.1-201, intron 1 of 2)	16	36371489	36373546	2058	2	64637	Hand2-201	101988	ENSRNOG00000060448				TRUE	FALSE	FALSE	FALSE	FALSE	FALSE	TRUE	FALSE	FALSE	Intron		95_PromF5	0.94749	0.908334	0.941212	0.949177	0.00406351	0.0122189	0.0050824	0.00380884
cg15293322_TC21	cg15293322	yes	yes	yes	no	Pitx2	Pitx2_Intron	2	233445193	233445194	50	+	Intron (AABR07013323.1-201/AABR07013323.1-201, intron 1 of 1)	2	233602732	233621051	18320	1	54284	Pitx2-201	-157538	ENSRNOG00000010681				TRUE	FALSE	FALSE	FALSE	FALSE	FALSE	TRUE	FALSE	FALSE	Intron		20_ReprPC4	0.998132	0.988376	0.999901	0.972713	5.23126e-06	0.0002019	1.46345e-08	0.0011067
cg22521770_TC21	cg22521770	yes	yes	yes	no	Unc5a	Unc5a_Intron	17	10191802	10191803	50	+	Intron (Unc5a-201/Unc5a, intron 1 of 15)	17	10153994	10208360	54367	2	60629	Unc5a-201	16509	ENSRNOG00000059840	Unc5a-201	Unc5a	0	TRUE	FALSE	FALSE	FALSE	FALSE	FALSE	TRUE	FALSE	FALSE	Intron		22_ReprPC6	0.906921	0.997796	0.945271	0.935115	0.0125923	7.28325e-06	0.00441085	0.00617842
cg23464958_BC21	cg23464958	yes	yes	yes	no	Ppip5k2	Ppip5k2_Intron	9	111276024	111276025	50	+	Intron (Ppip5k2-205/Ppip5k2, intron 12 of 14)	9	111249351	111286185	36835	1	501194	Ppip5k2-205	26625	ENSRNOG00000011613	Ppip5k2-205;Ppip5k2-202	Ppip5k2;Ppip5k2	0;-3470	TRUE	FALSE	FALSE	FALSE	FALSE	FALSE	TRUE	FALSE	FALSE	Intron		77_Tx6	0.987933	0.687006	0.999815	0.999227	0.00021755	0.131616	5.10802e-08	8.96145e-07
cg23336408_BC21	cg23336408	yes	yes	yes	no	Ankrd52	Ankrd52_Exon	7	2807618	2807619	50	-	Exon (Ankrd52-201/Ankrd52, exon 22 of 28)	7	2795901	2813887	17987	1	362811	Ankrd52-201	11717	ENSRNOG00000030597	Ankrd52-201	Ankrd52	0	TRUE	FALSE	FALSE	FALSE	FALSE	TRUE	TRUE	FALSE	FALSE	Exon		81_TxEx2	0.924342	0.956966	0.988959	0.850442	0.00836967	0.00273802	0.000182196	0.0318788
cg23720877_BC21	cg23720877	yes	yes	yes	no	Taok3	Taok3_Exon	12	45061749	45061750	50	-	Exon (Taok3-202/Taok3, exon 13 of 19)	12	45037883	45116665	78783	2	304530	Taok3-202	54915	ENSRNOG00000001138	Taok3-202;Taok3-201	Taok3;Taok3	0;0	TRUE	FALSE	FALSE	FALSE	FALSE	TRUE	TRUE	FALSE	FALSE	Exon		65_TxEnh4	0.986625	0.817335	0.996971	0.974625	0.000267141	0.0470023	1.37472e-05	0.000957667
cg24533732_TC21	cg24533732	yes	yes	yes	no	Phf12	Phf12_threeUTR	10	64820934	64820935	50	+	3' UTR	10	64815628	64862268	46641	2	303274	Phf12-201	41333	ENSRNOG00000009566	Phf12-202;Phf12-201;Phf12-203	Phf12;Phf12;Phf12	0;0;0	TRUE	FALSE	FALSE	FALSE	TRUE	TRUE	TRUE	FALSE	FALSE	threeUTR		81_TxEx2	0.968762	0.951899	0.992017	0.915646	0.00144847	0.00341487	9.53453e-05	0.0103733
cg27273520_TC21	cg27273520	yes	yes	yes	no	Pipox	Pipox_Intron	10	64957963	64957964	50	+	Intron (Pipox-201/Pipox, intron 2 of 7)	10	64952119	64964862	12744	1	303272	Pipox-201	5844	ENSRNOG00000008798	Pipox-201	Pipox	0	TRUE	FALSE	FALSE	FALSE	FALSE	FALSE	TRUE	FALSE	FALSE	Intron		60_EnhA19	0.942159	0.99294	0.917503	0.87551	0.00492166	7.45974e-05	0.00992782	0.0222821
cg02229362_TC21	cg02229362	yes	yes	yes	no																																51_EnhA10	0.929034	0.984593	0.999506	0.892309	0.00737566	0.000354213	3.66189e-07	0.0167716
cg27284917_TC21	cg27284917	yes	yes	yes	no	Apba1	Apba1_Exon	1	241732529	241732530	50	-	Exon (Apba1-201/Apba1, exon 2 of 13)	1	241594565	241796513	201949	1	83589	Apba1-201	137964	ENSRNOG00000014928	Apba1-201	Apba1	0	TRUE	FALSE	FALSE	FALSE	FALSE	TRUE	FALSE	FALSE	FALSE	Exon		71_TxWk2	0.932762	0.478723	0.965296	0.942096	0.00662949	0.336771	0.00178566	0.00493228
cg01018428_BC21	cg01018428	yes	yes		no	Zic3	Zic3_threeUTR	X	140882082	140882083	50	-	3' UTR	21	140878216	140883816	5601	1	367944	Zic3-201	3866	ENSRNOG00000000861	Zic3-201;Zic3-202	Zic3;Zic3	0;0	TRUE	FALSE	FALSE	FALSE	TRUE	TRUE	TRUE	FALSE	FALSE	threeUTR			0.984843	0.971638	0.0954981	0.919278	0.000342877	0.00119519	0.857188	0.00951118
cg21501358_TC21	cg21501358	yes	yes	yes	no	Klhl14	Klhl14_fiveUTR	18	12640722	12640723	50	+	Promoter (<=1kb)	18	12528111	12640716	112606	2	364823	Klhl14-201	0	ENSRNOG00000015418	Klhl14-201	Klhl14	0	TRUE	FALSE	TRUE	TRUE	FALSE	TRUE	TRUE	FALSE	FALSE	fiveUTR		88_BivProm2	0.918659	0.973194	0.990743	0.886082	0.00965555	0.00106823	0.000128132	0.0187266
cg27273275_BC21	cg27273275	yes	yes	yes	no	Rnf165	Rnf165_threeUTR	18	73831416	73831417	50	-	3' UTR	18	73831326	73873280	41955	2	307251	Rnf165-201	41863	ENSRNOG00000048824	Rnf165-201	Rnf165	0	TRUE	FALSE	FALSE	FALSE	TRUE	TRUE	FALSE	FALSE	FALSE	threeUTR		70_TxWk1	0.99537	0.580828	0.997285	0.993302	3.21041e-05	0.226732	1.10475e-05	6.71448e-05
cg03172082_BC21	cg03172082	yes	yes	yes	no	RGD1562402	RGD1562402_Intergenic_downstream	1	93350096	93350097	50	+	Distal Intergenic	1	93242050	93242493	444	1	499133	RGD1562402-201	108046	ENSRNOG00000040273				FALSE	TRUE	FALSE	FALSE	FALSE	FALSE	FALSE	FALSE	TRUE	Intergenic_downstream		45_EnhA4	0.982962	0.987101	0.995844	0.923553	0.000432956	0.00024849	2.58705e-05	0.00854288
cg03537644_BC21	cg03537644	yes	yes	yes	no	Pld3	Pld3_Exon	1	84350029	84350030	50	+	Exon (Pld3-201/Pld3, exon 5 of 13)	1	84339261	84353725	14465	2	361527	Pld3-201	3695	ENSRNOG00000018390	Pld3-201	Pld3	0	TRUE	FALSE	FALSE	FALSE	FALSE	TRUE	FALSE	FALSE	FALSE	Exon		83_TxEx4	0.9607	0.914797	0.964619	0.898344	0.00228637	0.0105801	0.00185555	0.0149756
cg03604970_BC21	cg03604970	yes	yes		no																																18_ReprPC2	0.872632	0.905044	0.968488	0.868209	0.0233009	0.0130968	0.00147385	0.0249088
cg03922726_TC21	cg03922726	yes	yes	yes	no	Zfp536	Zfp536_Intergenic_downstream	1	93709152	93709153	50	-	Distal Intergenic	1	93851454	93949187	97734	2	292820	Zfp536-201	240035	ENSRNOG00000014163				FALSE	TRUE	FALSE	FALSE	FALSE	FALSE	FALSE	FALSE	TRUE	Intergenic_downstream		89_BivProm3	0.997988	0.992676	0.993385	0.855848	6.06761e-06	8.02588e-05	6.54984e-05	0.0296719
cg19355776_BC25	cg19355776	yes	yes		yes	Cdh8	Cdh8_Exon	19	6342482	6342483	50	-	Exon (Cdh8-201/Cdh8, exon 8 of 12)	19	6046665	6426216	379552	1	84408	Cdh8-201	295817	ENSRNOG00000056643	Cdh8-201	Cdh8	0	TRUE	FALSE	FALSE	FALSE	FALSE	TRUE	FALSE	FALSE	FALSE	Exon		41_EnhWk8	0.9726	0.979489	0.97339	0.998764	0.00111582	0.000626721	0.00105273	2.28888e-06
cg20553183_BC21	cg20553183	yes	yes	yes	no	AABR07043897.1	AABR07043897.1_Intergenic_downstream	19	47201360	47201361	50	-	Distal Intergenic	19	46761570	46771478	9909	1		AABR07043897.1-201	439839					FALSE	TRUE	FALSE	FALSE	FALSE	FALSE	FALSE	FALSE	TRUE	Intergenic_downstream		55_EnhA14	0.98867	0.985972	0.981241	0.972687	0.000191838	0.000293802	0.000524522	0.00110883
cg21682340_BC21	cg21682340	yes	yes		no	Gse1	Gse1_Intergenic_upstream	19	54014402	54014403	50	-	Distal Intergenic	19	54060622	54148970	88349	1	307913	Gse1-201	-46220	ENSRNOG00000017489				FALSE	TRUE	FALSE	FALSE	FALSE	FALSE	FALSE	FALSE	TRUE	Intergenic_upstream		33_Acet8	0.937313	0.920191	0.955848	0.8417	0.00577131	0.00930013	0.00288101	0.0356049
cg24424917_TC21	cg24424917	yes	yes	yes	no	Dynlrb2	Dynlrb2_Intergenic_upstream	19	48612031	48612032	50	-	Distal Intergenic	19	49016891	49028404	11514	1	361415	Dynlrb2-201	-404908	ENSRNOG00000012450				FALSE	TRUE	FALSE	FALSE	FALSE	FALSE	FALSE	FALSE	TRUE	Intergenic_upstream		22_ReprPC6	0.862153	0.935555	0.956649	0.94739	0.0271931	0.00609593	0.00277825	0.00407891
cg05857652_BC21	cg05857652	yes	yes	yes	no	Gatad2b	Gatad2b_Promoter	2	189654474	189654475	50	-	Promoter (1-2kb)	2	189655702	189732559	76858	1	310614	Gatad2b-201	-1276	ENSRNOG00000015553	Gatad2b-201	Gatad2b	0	FALSE	TRUE	TRUE	FALSE	FALSE	FALSE	FALSE	FALSE	FALSE	Promoter		98_TSS1	0.927172	0.977432	0.899032	0.842467	0.00776277	0.000758224	0.0147773	0.0352704
cg21834803_TC21	cg21834803	yes	yes	yes	no	Slit3	Slit3_Exon	10	20357832	20357833	50	+	Exon (Slit3-201/Slit3, exon 2 of 32)	10	20320878	20518518	197641	1	83467	Slit3-201	36906	ENSRNOG00000007377	Slit3-201	Slit3	0	TRUE	FALSE	FALSE	FALSE	FALSE	TRUE	FALSE	FALSE	FALSE	Exon		89_BivProm3	0.995656	0.895686	0.999834	0.952077	2.82615e-05	0.0157546	4.1165e-08	0.00338994
cg14577260_TC21	cg14577260	yes	yes	yes	no																																71_TxWk2	0.97074	0.999711	0.996849	0.95117	0.00127166	1.2508e-07	1.48771e-05	0.00351839
cg15562933_TC21	cg15562933	yes	yes	yes	no	Zfp353	Zfp353_Intergenic_upstream	5	108821474	108821475	50	+	Distal Intergenic	5	108746080	108747666	1587	2	298232	Zfp353-201	-73808	ENSRNOG00000050804				FALSE	TRUE	FALSE	FALSE	FALSE	FALSE	FALSE	FALSE	TRUE	Intergenic_upstream		58_EnhA17	0.954121	0.996313	0.991414	0.859641	0.00310903	2.03682e-05	0.000110252	0.0281685
cg16434122_TC21	cg16434122	yes	yes	yes	no	Rorb	Rorb_Exon	1	234389013	234389014	50	-	Exon (Rorb-202/Rorb, exon 3 of 10)	1	234252757	234435839	183083	1	309288	Rorb-202	136256	ENSRNOG00000013413	Rorb-202;Rorb-201	Rorb;Rorb	0;0	TRUE	FALSE	FALSE	FALSE	FALSE	TRUE	FALSE	FALSE	FALSE	Exon		37_EnhWk4	0.991047	0.813833	0.998525	0.993838	0.000119878	0.0487611	3.26186e-06	5.68335e-05
cg17148169_BC21	cg17148169	yes	yes	yes	no	Zcchc7	Zcchc7_Intron	5	60402759	60402760	50	-	Intron (Zcchc7-201/Zcchc7, intron 6 of 9)	5	60250546	60429708	179163	1	298086	Zcchc7-201	152213	ENSRNOG00000013078	Zcchc7-201	Zcchc7	0	TRUE	FALSE	FALSE	FALSE	FALSE	FALSE	TRUE	FALSE	FALSE	Intron		51_EnhA10	0.99292	0.858911	0.998996	0.892109	7.50082e-05	0.028455	1.51059e-06	0.0168328
cg17398849_TC21	cg17398849	yes	yes	yes	no																																	0.966918	0.856885	0.998113	0.996139	0.00162352	0.0292574	5.33805e-06	2.23353e-05
cg21761702_TC21	cg21761702	yes	yes	yes	no	Pbx3	Pbx3_Intron	3	13342180	13342181	50	+	Intron (Pbx3-202/Pbx3, intron 3 of 7)	3	13182024	13525983	343960	2	311876	Pbx3-202	183802	ENSRNOG00000022162	Pbx3-202;Pbx3-201	Pbx3;Pbx3	0;0	TRUE	FALSE	FALSE	FALSE	FALSE	FALSE	TRUE	FALSE	FALSE	Intron		62_TxEnh1	0.997401	0.990799	0.998383	0.996747	1.01224e-05	0.000126606	3.92198e-06	1.58546e-05
cg00649365_BC21	cg00649365	yes	yes	yes	no	Btrc	Btrc_Intergenic_upstream	1	265079497	265079498	50	+	Distal Intergenic	1	265157379	265269837	112459	1	361765	Btrc-201	-77881	ENSRNOG00000016280				FALSE	TRUE	FALSE	FALSE	FALSE	FALSE	FALSE	FALSE	TRUE	Intergenic_upstream		47_EnhA6	0.996254	0.989801	0.991289	0.996783	2.1021e-05	0.000155508	0.000113492	1.55063e-05
cg26177197_BC26	cg26177197	yes	yes	yes	yes	AABR07021704.1	AABR07021704.1_Intergenic_upstream	13	86913611	86913612	50	+	Distal Intergenic	13	86665424	86671515	6092	2		AABR07021704.1-201	-242048					FALSE	TRUE	FALSE	FALSE	FALSE	FALSE	FALSE	FALSE	TRUE	Intergenic_upstream		90_BivProm4	0.992307	0.994193	0.999787	0.968443	8.85369e-05	5.04868e-05	6.81451e-08	0.00147808
cg27118468_BC21	cg27118468	yes	yes	yes	no	Prox1	Prox1_Intron	13	108404453	108404454	50	+	Intron (Prox1-201/Prox1, intron 4 of 5)	13	108382399	108443294	60896	1	305066	Prox1-201	22006	ENSRNOG00000003694	Prox1-201	Prox1	0	TRUE	FALSE	FALSE	FALSE	FALSE	FALSE	TRUE	FALSE	FALSE	Intron		47_EnhA6	0.999738	0.996671	0.992404	0.990174	1.02829e-07	1.66007e-05	8.63288e-05	0.000144351
cg00131490_BC21	cg00131490	yes	yes	yes	no																																83_TxEx4	0.97188	0.756495	0.986135	0.973912	0.00117502	0.0817225	0.000287031	0.001012
cg05064659_BC21	cg05064659	yes	yes	yes	no	Dhx35	Dhx35_Intergenic_downstream	3	155502897	155502898	50	-	Distal Intergenic	3	155297619	155356462	58844	1	362260	Dhx35-202	205327	ENSRNOG00000015928				FALSE	TRUE	FALSE	FALSE	FALSE	FALSE	FALSE	FALSE	TRUE	Intergenic_downstream		25_ReprPC9	0.975867	0.999645	0.997925	-0.546868	0.000866548	1.89326e-07	6.4557e-06	0.261472
cg02612181_TC21	cg02612181	yes	yes	yes	no	Ank3	Ank3_Exon	20	20408543	20408544	50	+	Exon (Ank3-203/Ank3, exon 28 of 45)	20	20105047	20471259	366213	1	361833	Ank3-203	303496	ENSRNOG00000053288	Ank3-203;Ank3-202;Ank3-204;Ank3-201;Ank3-205;Ank3-206	Ank3;Ank3;Ank3;Ank3;Ank3;Ank3	0;0;0;0;0;0	TRUE	FALSE	FALSE	FALSE	FALSE	TRUE	TRUE	FALSE	FALSE	Exon		76_Tx5	0.98494	0.870152	0.972153	0.978413	0.000338513	0.0241961	0.00115239	0.000693961
cg08564522_BC21	cg08564522	yes	yes	yes	no	Rabac1	Rabac1_Intergenic_downstream	1	81823677	81823678	50	+	Distal Intergenic	1	81843649	81846804	3156	2	83583	Rabac1-201	23078	ENSRNOG00000020233				FALSE	TRUE	FALSE	FALSE	FALSE	FALSE	FALSE	FALSE	TRUE	Intergenic_downstream		18_ReprPC2	0.945446	0.804494	0.937074	0.944625	0.0043831	0.0535974	0.00581488	0.00451475
cg09083157_TC21	cg09083157	yes	yes	yes	no	RGD1562402	RGD1562402_Intergenic_downstream	1	93317754	93317755	50	-	Distal Intergenic	1	93242050	93242493	444	1	499133	RGD1562402-201	75753	ENSRNOG00000040273				FALSE	TRUE	FALSE	FALSE	FALSE	FALSE	FALSE	FALSE	TRUE	Intergenic_downstream		36_EnhWk3	0.999385	0.822867	0.999355	0.944748	5.67465e-07	0.0442854	6.24012e-07	0.00449487
cg00045146_BO21	cg00045146	yes	yes	yes	no	Tbr1	Tbr1_Intergenic_downstream	3	47687390	47687391	50	+	Distal Intergenic	3	47677720	47685902	8183	1	680427	Tbr1-201	9670	ENSRNOG00000005049	Tbr1-201	Tbr1	0	FALSE	TRUE	FALSE	FALSE	FALSE	FALSE	FALSE	FALSE	TRUE	Intergenic_downstream			0.985126	0.996694	0.950851	0.954555	0.000330219	1.63722e-05	0.00356408	0.00305095
cg01724721_BC21	cg01724721	yes	yes	yes	no	Kcnk12	Kcnk12_Exon	6	11374582	11374583	50	+	Exon (Kcnk12-201/Kcnk12, exon 2 of 2)	6	11373917	11494459	120543	2	64119	Kcnk12-201	119876	ENSRNOG00000016110	Kcnk12-201	Kcnk12	0	TRUE	FALSE	FALSE	FALSE	FALSE	TRUE	FALSE	FALSE	FALSE	Exon		95_PromF5	0.888274	0.783983	0.904837	0.898782	0.0180267	0.064955	0.013153	0.0148492
cg14537141_BC21	cg14537141	yes	yes	yes	no	Nfix	Nfix_Exon	19	25886676	25886677	50	-	Exon (Nfix-202/Nfix, exon 2 of 11)	19	25821780	25914689	92910	2	81524	Nfix-202	27964	ENSRNOG00000002983	Nfix-202;Nfix-201	Nfix;Nfix	0;0	TRUE	FALSE	FALSE	FALSE	FALSE	TRUE	FALSE	FALSE	FALSE	Exon		90_BivProm4	0.953032	0.77482	0.979631	0.855547	0.00325721	0.0703499	0.000618147	0.029793
cg14713702_TC21	cg14713702	yes	yes	yes	no	Psmc4	Psmc4_Exon	1	84978403	84978404	50	+	Exon (Psmc4-201/Psmc4, exon 11 of 11)	1	84978206	84986581	8376	2	117262	Psmc4-201	8177	ENSRNOG00000018994	Psmc4-201	Psmc4	0	TRUE	FALSE	FALSE	FALSE	FALSE	TRUE	FALSE	FALSE	FALSE	Exon		81_TxEx2	0.992627	0.975358	0.997611	0.989755	8.13468e-05	0.000903336	8.55738e-06	0.000156913
cg21804097_TC26	cg21804097	yes	yes		yes	AABR07004232.1	AABR07004232.1_Intergenic_upstream	1	132178509	132178510	50	-	Distal Intergenic	1	131584306	131585731	1426	2		AABR07004232.1-201	-592827					FALSE	TRUE	FALSE	FALSE	FALSE	FALSE	FALSE	FALSE	TRUE	Intergenic_upstream		36_EnhWk3	0.998795	0.999741	0.994374	0.875932	2.17807e-06	1.00588e-07	4.73946e-05	0.0221343
cg26055832_BC21	cg26055832	yes	yes	yes	no	Meis2	Meis2_Intron	3	107699296	107699297	50	+	Intron (Meis2-202/Meis2, intron 7 of 12)	3	107559997	107760550	200554	2	311311	Meis2-202	61253	ENSRNOG00000004730	Meis2-202;Meis2-201	Meis2;Meis2	0;0	TRUE	FALSE	FALSE	FALSE	FALSE	FALSE	TRUE	FALSE	FALSE	Intron		36_EnhWk3	0.997056	0.956982	0.999444	0.906701	1.29903e-05	0.00273607	4.64319e-07	0.0126511
cg12258236_BC21	cg12258236	yes	yes	yes	no	AABR07062466.1	AABR07062466.1_Intergenic_downstream	4	178703587	178703588	50	+	Distal Intergenic	4	178617401	178617883	483	1		AABR07062466.1-201	86138					FALSE	TRUE	FALSE	FALSE	FALSE	FALSE	FALSE	FALSE	TRUE	Intergenic_downstream		59_EnhA18	0.910497	0.949407	0.998745	0.913981	0.0116577	0.00377475	2.35976e-06	0.0107808
cg19615998_TC21	cg19615998	yes	yes	yes	no	Thra	Thra_fiveUTR	10	86669500	86669501	50	+	5' UTR	10	86657285	86681056	23772	1	81812	Thra-202	12215	ENSRNOG00000009066	Thra-202;Thra-201	Thra;Thra	0;0	TRUE	FALSE	FALSE	TRUE	FALSE	TRUE	FALSE	FALSE	FALSE	fiveUTR		35_EnhWk2	0.943691	0.97227	0.974987	0.920011	0.00466673	0.00114279	0.000930675	0.00934153
cg21396365_TC21	cg21396365	yes	yes	yes	no	RGD1308134	RGD1308134_Exon	10	56847134	56847135	50	-	Exon (RGD1308134-201/RGD1308134, exon 4 of 7)	10	56845383	56849255	3873	2	287452	RGD1308134-201	2072	ENSRNOG00000018829	Alox12-201;RGD1308134-201;Rnasek-201	Alox12;RGD1308134;Rnasek	16822;0;2902	TRUE	FALSE	FALSE	FALSE	FALSE	TRUE	FALSE	FALSE	FALSE	Exon		92_PromF2	0.979463	0.963539	0.996465	0.937666	0.000628302	0.00196989	1.8717e-05	0.00570721
cg22418428_TC21	cg22418428	yes	yes	yes	no	Pipox	Pipox_Intergenic_downstream	10	64977393	64977394	50	-	Distal Intergenic	10	64952119	64964862	12744	1	303272	Pipox-201	25275	ENSRNOG00000008798	Myo18a-202;Myo18a-201	Myo18a;Myo18a	0;0	FALSE	TRUE	FALSE	FALSE	FALSE	FALSE	FALSE	FALSE	TRUE	Intergenic_downstream		23_ReprPC7	0.915332	0.984156	0.91336	0.943168	0.0104496	0.000374549	0.0109345	0.004753
cg22529808_TC26	cg22529808	yes	yes		yes	Sdk2	Sdk2_Intergenic_upstream	10	102727852	102727853	50	-	Distal Intergenic	10	102303028	102576878	273851	2	360652	Sdk2-202	-151023	ENSRNOG00000024711				FALSE	TRUE	FALSE	FALSE	FALSE	FALSE	FALSE	FALSE	TRUE	Intergenic_upstream		19_ReprPC3	0.907509	0.958718	0.999616	0.993665	0.0124363	0.00252107	2.21257e-07	6.00717e-05
cg24854385_TC21	cg24854385	yes	yes	yes	no	Sardh	Sardh_Exon	3	5740642	5740643	50	+	Exon (Sardh-201/Sardh, exon 21 of 22)	3	5737200	5802129	64930	2	114123	Sardh-201	61438	ENSRNOG00000006916	Sardh-201	Sardh	0	TRUE	FALSE	FALSE	FALSE	FALSE	TRUE	FALSE	FALSE	FALSE	Exon		23_ReprPC7	0.972496	0.889719	0.954948	0.874762	0.00112428	0.0175722	0.00299879	0.0225446
cg18621190_BO21	cg18621190	yes	yes		no																																	0.998812	0.844666	0.88634	0.993471	2.11624e-06	0.0343189	0.0186438	6.37929e-05
cg18890240_TC21	cg18890240	yes	yes	yes	no	Ctnnd2	Ctnnd2_Exon	2	83543738	83543739	50	+	Exon (Ctnnd2-201/Ctnnd2, exon 2 of 22)	2	83393282	84094315	701034	1	114028	Ctnnd2-201	150408	ENSRNOG00000010649	Ctnnd2-201	Ctnnd2	0	TRUE	FALSE	FALSE	FALSE	FALSE	TRUE	TRUE	FALSE	FALSE	Exon		47_EnhA6	0.998882	0.979992	0.99915	0.999611	1.87347e-06	0.000596486	1.08353e-06	2.26403e-07
cg19088137_BC21	cg19088137	yes	yes	yes	no	Sgcd	Sgcd_fiveUTR	10	32471390	32471391	50	-	Promoter (<=1kb)	10	32062946	32471454	408509	2	497892	Sgcd-201	63	ENSRNOG00000002372	Sgcd-201	Sgcd	0	TRUE	FALSE	TRUE	TRUE	FALSE	TRUE	FALSE	FALSE	FALSE	fiveUTR		90_BivProm4	0.968812	0.998929	0.999437	0.954151	0.00144391	1.71983e-06	4.75748e-07	0.00310494
cg20578837_TC21	cg20578837	yes	yes	yes	no																																65_TxEnh4	0.990552	0.901372	0.970988	0.887117	0.000133479	0.0141116	0.00125031	0.0183948
cg23629098_BC21	cg23629098	yes	yes	yes	no	Pipox	Pipox_Intergenic_downstream	10	64977260	64977261	50	+	Downstream (2-3kb)	10	64952119	64964862	12744	1	303272	Pipox-201	25141	ENSRNOG00000008798	Myo18a-202;Myo18a-201	Myo18a;Myo18a	0;0	FALSE	TRUE	FALSE	FALSE	FALSE	FALSE	FALSE	FALSE	FALSE	Intergenic_downstream		23_ReprPC7	0.940788	0.999946	0.965317	0.988057	0.00515531	4.30617e-09	0.0017835	0.000213091
cg23653022_TC21	cg23653022	yes	yes	yes	no																																17_ReprPC1	0.998322	0.968293	0.992818	0.941884	4.21949e-06	0.00149205	7.71875e-05	0.0049681
cg05330949_BC21	cg05330949	yes	yes	yes	no																																79_Tx8	0.980426	0.981474	0.997049	0.962695	0.000570954	0.00051162	1.30495e-05	0.00206148
cg22754734_TC21	cg22754734	yes	yes	yes	no	LOC103689965	LOC103689965_Intron	20	4424178	4424179	50	-	Intron (LOC103689965-202/LOC103689965, intron 35 of 40)	20	4302347	4508197	205851	2	103689965	LOC103689965-202	84018	ENSRNOG00000000443	Atf6b-201;Atf6b-206;Atf6b-204;Atf6b-202;Atf6b-205;Atf6b-203;LOC103689965-202	Atf6b;Atf6b;Atf6b;Atf6b;Atf6b;Atf6b;LOC103689965	9854;6138;5494;5487;3795;3442;0	TRUE	FALSE	FALSE	FALSE	FALSE	FALSE	TRUE	FALSE	FALSE	Intron		43_EnhA2	0.922224	0.987665	0.988042	0.880966	0.00883846	0.000227292	0.000213639	0.0204102
cg10604959_BC21	cg10604959	yes	yes	yes	no	LOC100359503	LOC100359503_Intergenic_upstream	16	70458091	70458092	50	-	Distal Intergenic	16	70644474	70644683	210	1	100359503	LOC100359503-201	-186431	ENSRNOG00000046342				FALSE	TRUE	FALSE	FALSE	FALSE	FALSE	FALSE	FALSE	TRUE	Intergenic_upstream		43_EnhA2	0.974524	0.949452	0.998057	0.997966	0.000965289	0.003768	5.66168e-06	6.20328e-06
cg20135974_BC21	cg20135974	yes	yes	yes	no	RGD1562699	RGD1562699_Promoter	18	59821338	59821339	50	+	Promoter (2-3kb)	18	59818241	59819113	873	2	291558	RGD1562699-201	-2177	ENSRNOG00000042716	RGD1562699-201	RGD1562699	-2177	FALSE	TRUE	TRUE	FALSE	FALSE	FALSE	FALSE	FALSE	FALSE	Promoter		88_BivProm2	0.992803	0.749742	0.98623	0.929211	7.75139e-05	0.0861068	0.000283102	0.00733924
cg20272981_TC21	cg20272981	yes	yes	yes	no	LOC100909830	LOC100909830_Intergenic_downstream	18	78220943	78220944	50	-	Distal Intergenic	18	78584312	78607982	23671	2	100909830	LOC100909830-202	387039	ENSRNOG00000045593				FALSE	TRUE	FALSE	FALSE	FALSE	FALSE	FALSE	FALSE	TRUE	Intergenic_downstream		9_HET2	0.984848	0.900026	0.994555	0.939791	0.000342622	0.0144927	4.43853e-05	0.00532861
cg04679148_BC21	cg04679148	yes	yes	yes	no	Cacna1e	Cacna1e_Exon	13	72367802	72367803	50	+	Promoter (<=1kb)	13	71907171	72367980	460810	2	54234	Cacna1e-202	177	ENSRNOG00000002863	Cacna1e-202	Cacna1e	0	TRUE	FALSE	TRUE	FALSE	FALSE	TRUE	FALSE	FALSE	FALSE	Exon		88_BivProm2	0.994342	0.759866	0.99476	0.831728	4.79305e-05	0.0795732	4.11124e-05	0.040091
cg04744780_BC21	cg04744780	yes	yes	yes	no																																35_EnhWk2	0.949196	0.944641	0.970624	0.901372	0.00380596	0.00451205	0.00128178	0.0141117
cg12367300_BC21	cg12367300	yes	yes	yes	no	Sox21	Sox21_Intron	15	103579380	103579381	50	-	Intron (AABR07019388.1-201/AABR07019388.1-201, intron 1 of 1)	15	103440212	103441030	819	2	306168	Sox21-201	-138399	ENSRNOG00000052579				TRUE	FALSE	FALSE	FALSE	FALSE	FALSE	TRUE	FALSE	FALSE	Intron		19_ReprPC3	0.988632	0.993621	0.972744	0.99698	0.000193113	6.08989e-05	0.00110422	1.3671e-05
cg15682828_TC26	cg15682828	yes	yes		yes	Zic2	Zic2_Exon	15	108909446	108909447	50	-	Promoter (<=1kb)	15	108908607	108912737	4131	1	361096	Zic2-201	791	ENSRNOG00000054879	Zic2-201	Zic2	0	TRUE	FALSE	TRUE	FALSE	FALSE	TRUE	FALSE	FALSE	FALSE	Exon		88_BivProm2	0.924249	0.818433	0.9599	0.87758	0.00839006	0.0464569	0.00237972	0.0215627
cg08382193_BC21	cg08382193	yes	yes	yes	no	LOC500990	LOC500990_Intergenic_upstream	8	50812180	50812181	50	-	Distal Intergenic	8	50593208	50608363	15156	2	500990	LOC500990-201	-203818	ENSRNOG00000038867				FALSE	TRUE	FALSE	FALSE	FALSE	FALSE	FALSE	FALSE	TRUE	Intergenic_upstream		89_BivProm3	0.99109	0.97386	0.995226	0.926555	0.000118725	0.00101599	3.41312e-05	0.00789321
cg03257592_BC21	cg03257592	yes	yes	yes	no	Vash1	Vash1_Intergenic_upstream	6	110580074	110580075	50	+	Distal Intergenic	6	110624856	110637382	12527	1	503052	Vash1-201	-44733	ENSRNOG00000010457				FALSE	TRUE	FALSE	FALSE	FALSE	FALSE	FALSE	FALSE	TRUE	Intergenic_upstream		22_ReprPC6	0.97901	0.991866	0.982816	0.799998	0.000656257	9.898e-05	0.000440387	0.0560011
cg03902375_TC21	cg03902375	yes	yes	yes	no	Vsx2	Vsx2_Exon	6	108306368	108306369	50	+	Exon (Vsx2-201/Vsx2, exon 5 of 5)	6	108285822	108308587	22766	1	171360	Vsx2-201	20498	ENSRNOG00000011918	Vsx2-201	Vsx2	0	TRUE	FALSE	FALSE	FALSE	FALSE	TRUE	TRUE	FALSE	FALSE	Exon		22_ReprPC6	0.947491	0.949039	0.983836	0.918667	0.0040634	0.00382939	0.000389778	0.00965352
cg05537796_BC21	cg05537796	yes	yes	yes	no	AABR07065531.3	AABR07065531.3_Exon	6	133893583	133893584	50	+	Exon (Mir412-201/Mir412-201, exon 1 of 1)	6	133711154	133716847	5694	2		AABR07065531.3-201	-176736					TRUE	FALSE	FALSE	FALSE	FALSE	TRUE	FALSE	FALSE	FALSE	Exon		71_TxWk2	0.972012	0.939404	0.986208	0.918936	0.00116401	0.00539653	0.000284007	0.00959075
cg20658885_TC21	cg20658885	yes	yes		no	Casz1	Casz1_Intergenic_upstream	5	165672718	165672719	50	-	Distal Intergenic	5	165724027	165774616	50590	1	313713	Casz1-201	-51357	ENSRNOG00000013474				FALSE	TRUE	FALSE	FALSE	FALSE	FALSE	FALSE	FALSE	TRUE	Intergenic_upstream		55_EnhA14	0.99838	0.996298	0.638345	0.895181	3.93486e-06	2.05321e-05	0.172541	0.0159047
cg18981688_BC21	cg18981688	yes	yes	yes	no	AABR07071294.1	AABR07071294.1_Intergenic_upstream	8	108479523	108479524	50	-	Distal Intergenic	8	108260647	108261021	375	2		AABR07071294.1-201	-218551					FALSE	TRUE	FALSE	FALSE	FALSE	FALSE	FALSE	FALSE	TRUE	Intergenic_upstream		36_EnhWk3	0.964964	0.944215	0.994569	0.969211	0.00181976	0.00458123	4.41674e-05	0.00140738
cg20188742_BC21	cg20188742	yes	yes	yes	no	Fezf2	Fezf2_Exon	15	12830857	12830858	50	+	Exon (Fezf2-201/Fezf2, exon 5 of 5)	15	12827707	12831496	3790	1	305719	Fezf2-201	3150	ENSRNOG00000009206	Fezf2-201	Fezf2	0	TRUE	FALSE	FALSE	FALSE	FALSE	TRUE	FALSE	FALSE	FALSE	Exon		88_BivProm2	0.943177	0.969639	0.960227	0.939346	0.00475156	0.00136865	0.00234143	0.00540679
cg07881776_BC21	cg07881776	yes	yes	yes	no	Eif4ebp3	Eif4ebp3_Exon	18	29450206	29450207	50	-	Exon (Eif4ebp3-203/Eif4ebp3, exon 15 of 36)	18	29386809	29492601	105793	1	100365872	Eif4ebp3-203	63349	ENSRNOG00000030247	Eif4ebp3-203;Eif4ebp3-201	Eif4ebp3;Eif4ebp3	0;0	TRUE	FALSE	FALSE	FALSE	FALSE	TRUE	FALSE	FALSE	FALSE	Exon		78_Tx7	0.95967	0.978526	0.994985	0.995961	0.00240701	0.000686748	3.76619e-05	2.44347e-05
cg25337652_TC21	cg25337652	yes	yes	yes	no	LOC500990	LOC500990_Intergenic_upstream	8	51173025	51173026	50	+	Distal Intergenic	8	50593208	50608363	15156	2	500990	LOC500990-201	-564614	ENSRNOG00000038867				FALSE	TRUE	FALSE	FALSE	FALSE	FALSE	FALSE	FALSE	TRUE	Intergenic_upstream		89_BivProm3	0.994531	0.983863	0.999576	0.963618	4.4781e-05	0.000388482	2.69851e-07	0.00196134
cg00585163_BC21	cg00585163	yes	yes	yes	no	Sobp	Sobp_Exon	20	47752486	47752487	50	-	Exon (Sobp-201/Sobp, exon 6 of 6)	20	47750762	47910375	159614	2	309860	Sobp-201	157888	ENSRNOG00000000316	Sobp-201	Sobp	0	TRUE	FALSE	FALSE	FALSE	FALSE	TRUE	FALSE	FALSE	FALSE	Exon		17_ReprPC1	0.995628	0.969652	0.84724	0.986989	2.86259e-05	0.00136753	0.0332212	0.000252821
cg01167936_TC21	cg01167936	yes	yes	yes	no	Pacsin1	Pacsin1_Exon	20	7282087	7282088	50	-	Exon (Pacsin1-201/Pacsin1, exon 3 of 10)	20	7279820	7286586	6767	1	29704	Pacsin1-201	2267	ENSRNOG00000054603	Pacsin1-201	Pacsin1	0	TRUE	FALSE	FALSE	FALSE	FALSE	TRUE	FALSE	FALSE	FALSE	Exon		22_ReprPC6	0.941401	0.941926	0.991227	0.838221	0.00505014	0.00496093	0.000115099	0.0371417
cg01810374_TC21	cg01810374	yes	yes	yes	no	Lrfn2	Lrfn2_Exon	9	13876292	13876293	50	-	Promoter (<=1kb)	9	13845757	13877130	31374	2	316205	Lrfn2-201	837	ENSRNOG00000011803	Lrfn2-201	Lrfn2	0	TRUE	FALSE	TRUE	FALSE	FALSE	TRUE	FALSE	FALSE	FALSE	Exon		9_HET2	0.969694	0.981515	0.974973	0.913644	0.00136378	0.000509386	0.000931673	0.010864
cg04827961_TC21	cg04827961	yes	yes	yes	no	Lonp2	Lonp2_Exon	19	21403837	21403838	50	-	Exon (Lonp2-201/Lonp2, exon 14 of 15)	19	21400740	21492556	91817	2	291922	Lonp2-201	88670	ENSRNOG00000015162	Lonp2-201;Lonp2-203	Lonp2;Lonp2	0;0	TRUE	FALSE	FALSE	FALSE	FALSE	TRUE	FALSE	FALSE	FALSE	Exon		66_TxEnh5	0.995076	0.793093	0.995524	0.994869	3.63031e-05	0.0597868	3.00032e-05	3.94162e-05
cg08056240_BC21	cg08056240	yes	yes	yes	no	Cacng3	Cacng3_Exon	1	192613854	192613855	50	+	Promoter (<=1kb)	1	192613372	192709078	95707	1	140724	Cacng3-201	482	ENSRNOG00000012362	Cacng3-201	Cacng3	0	TRUE	FALSE	TRUE	FALSE	FALSE	TRUE	FALSE	FALSE	FALSE	Exon		18_ReprPC2	0.969547	0.998364	0.997648	0.959516	0.00137695	4.01034e-06	8.29393e-06	0.00242527
cg04704458_TC21	cg04704458	yes	yes	yes	no																																47_EnhA6	0.992418	0.824569	0.925925	0.903025	8.60075e-05	0.0434645	0.00802749	0.0136503
cg21118936_BO21	cg21118936	yes	yes	yes	no	Pax2	Pax2_Intergenic_upstream	1	264428680	264428681	50	+	Distal Intergenic	1	264504591	264583329	78739	1	293992	Pax2-201	-75862	ENSRNOG00000014253				FALSE	TRUE	FALSE	FALSE	FALSE	FALSE	FALSE	FALSE	TRUE	Intergenic_upstream		18_ReprPC2	0.997736	0.970857	0.989468	0.964726	7.68082e-06	0.00126164	0.000165788	0.00184442
cg22791342_TC21	cg22791342	yes	yes		no	Kat6b	Kat6b_Exon	15	2861232	2861233	50	-	Exon (Kat6b-202/Kat6b, exon 6 of 37)	15	2813537	2966576	153040	2	688634	Kat6b-202	105295	ENSRNOG00000012850	Kat6b-202;Kat6b-201	Kat6b;Kat6b	0;0	TRUE	FALSE	FALSE	FALSE	FALSE	TRUE	TRUE	FALSE	FALSE	Exon		81_TxEx2	0.985746	0.998857	0.84318	0.993545	0.000303318	1.96024e-06	0.0349607	6.23581e-05
cg13604976_TC26	cg13604976	yes	yes	yes	yes	Mtf2	Mtf2_Exon	14	2685372	2685373	50	+	Exon (Mtf2-201/Mtf2, exon 2 of 15)	14	2658267	2700977	42711	2	360905	Mtf2-201	15556	ENSRNOG00000000075	Mtf2-201	Mtf2	0	TRUE	FALSE	FALSE	FALSE	FALSE	TRUE	TRUE	FALSE	FALSE	Exon		64_TxEnh3	0.987923	0.983769	0.997119	0.987349	0.000217901	0.000393046	1.24382e-05	0.000239067
cg14456595_BC21	cg14456595	yes	yes	yes	no	AABR07014177.1	AABR07014177.1_Intergenic_upstream	14	4480086	4480087	50	+	Distal Intergenic	14	4539160	4539612	453	1		AABR07014177.1-201	-59025					FALSE	TRUE	FALSE	FALSE	FALSE	FALSE	FALSE	FALSE	TRUE	Intergenic_upstream		38_EnhWk5	0.999066	0.964932	0.987288	0.850419	1.30741e-06	0.00182312	0.000241358	0.0318885
cg16854780_BC21	cg16854780	yes	yes	yes	no	Slc16a2	Slc16a2_Exon	X	74591001	74591002	50	+	Exon (Slc16a2-201/Slc16a2, exon 2 of 6)	21	74577131	74706214	129084	2	259248	Slc16a2-201	115164	ENSRNOG00000002832	Slc16a2-201	Slc16a2	0	TRUE	FALSE	FALSE	FALSE	FALSE	TRUE	FALSE	FALSE	FALSE	Exon		24_ReprPC8	0.970232	0.960501	0.996787	0.89275	0.00131604	0.0023094	1.54697e-05	0.0166369
cg17072671_TC21	cg17072671	yes	yes	yes	no	AABR07037073.1	AABR07037073.1_Intergenic_downstream	X	11731957	11731958	50	-	Distal Intergenic	21	11748594	11750323	1730	2		AABR07037073.1-201	18414					FALSE	TRUE	FALSE	FALSE	FALSE	FALSE	FALSE	FALSE	TRUE	Intergenic_downstream		17_ReprPC1	0.978356	0.991198	0.993806	0.936061	0.000697642	0.000115881	5.74351e-05	0.00600167
cg17184510_TC21	cg17184510	yes	yes	yes	no	Zdhhc9	Zdhhc9_Exon	X	135015184	135015185	50	+	Exon (Zdhhc9-201/Zdhhc9, exon 5 of 10)	21	135005123	135041027	35905	2	302808	Zdhhc9-201	25842	ENSRNOG00000004581	Zdhhc9-201	Zdhhc9	0	TRUE	FALSE	FALSE	FALSE	FALSE	TRUE	FALSE	FALSE	FALSE	Exon		76_Tx5	0.99431	0.99418	0.997463	0.982891	4.84704e-05	5.07076e-05	9.64728e-06	0.00043657
cg16553929_BC21	cg16553929	yes	yes		no	Nup54	Nup54_Promoter	14	17124388	17124389	50	+	Promoter (<=1kb)	14	17123360	17141767	18408	1	53372	Nup54-201	980	ENSRNOG00000002247	Nup54-201	Nup54	0	TRUE	FALSE	TRUE	FALSE	FALSE	FALSE	TRUE	FALSE	FALSE	Promoter		96_PromF6	0.922463	0.968314	0.971908	0.990683	0.00878483	0.00149012	0.00117264	0.000129801
cg13526159_BC21	cg13526159	yes	yes	yes	no	AABR07070117.1	AABR07070117.1_Intergenic_upstream	8	52495055	52495056	50	+	Distal Intergenic	8	52729003	52733504	4502	1		AABR07070117.1-201	-233899					FALSE	TRUE	FALSE	FALSE	FALSE	FALSE	FALSE	FALSE	TRUE	Intergenic_upstream		59_EnhA18	0.996896	0.670546	0.999251	0.864415	1.44374e-05	0.144931	8.42195e-07	0.0263286
cg15411900_TC21	cg15411900	yes	yes	yes	no	AABR07053304.1	AABR07053304.1_Intergenic_downstream	3	99085121	99085122	50	-	Distal Intergenic	3	98695503	98695748	246	1		AABR07053304.1-201	389667					FALSE	TRUE	FALSE	FALSE	FALSE	FALSE	FALSE	FALSE	TRUE	Intergenic_downstream		45_EnhA4	0.971049	0.86562	0.997497	0.992474	0.00124507	0.0258736	9.39031e-06	8.47434e-05
cg15673180_TC21	cg15673180	yes	yes	yes	no	AABR07070117.1	AABR07070117.1_Intergenic_upstream	8	52495255	52495256	50	-	Distal Intergenic	8	52729003	52733504	4502	1		AABR07070117.1-201	-233796					FALSE	TRUE	FALSE	FALSE	FALSE	FALSE	FALSE	FALSE	TRUE	Intergenic_upstream		58_EnhA17	0.93665	0.995328	0.99954	0.981533	0.00589275	3.26867e-05	3.17285e-07	0.000508404
cg16235582_TC21	cg16235582	yes	yes	yes	no	Tenm4	Tenm4_Intron	1	161618153	161618154	50	-	Intron (Tenm4-201/Tenm4, intron 4 of 31)	1	161401527	161880923	479397	1	308831	Tenm4-201	216578	ENSRNOG00000011151	Tenm4-201	Tenm4	0	TRUE	FALSE	FALSE	FALSE	FALSE	FALSE	TRUE	FALSE	FALSE	Intron		90_BivProm4	0.946952	0.952478	0.932652	0.823236	0.00414657	0.00333385	0.00665092	0.0441066
cg12652554_BC21	cg12652554	yes	yes	yes	no	Bcl11b	Bcl11b_Exon	6	131837019	131837020	50	-	Exon (Bcl11b-202/Bcl11b, exon 4 of 4)	6	131834097	131926272	92176	2	314423	Bcl11b-202	89252	ENSRNOG00000005776	Bcl11b-202;Bcl11b-203;Bcl11b-201	Bcl11b;Bcl11b;Bcl11b	0;0;0	TRUE	FALSE	FALSE	FALSE	FALSE	TRUE	FALSE	FALSE	FALSE	Exon		26_Acet1	0.968572	0.975281	0.970759	0.94853	0.00146609	0.000908999	0.00127008	0.0039055
cg12735070_TC21	cg12735070	yes	yes	yes	no	Akap6	Akap6_Intron	6	73898158	73898159	50	+	Intron (Akap6-201/Akap6, intron 9 of 13)	6	73553210	73990534	437325	1	64553	Akap6-201	344900	ENSRNOG00000004841	Akap6-201	Akap6	0	TRUE	FALSE	FALSE	FALSE	FALSE	FALSE	TRUE	FALSE	FALSE	Intron		90_BivProm4	0.986828	0.87873	0.999657	0.882274	0.000259116	0.0211679	1.76442e-07	0.0199733
cg12823329_TC21	cg12823329	yes	yes	yes	no	AABR07065531.3	AABR07065531.3_Exon	6	133864429	133864430	50	+	Exon (Mir494-201/Mir494-201, exon 1 of 1)	6	133711154	133716847	5694	2		AABR07065531.3-201	-147534					TRUE	FALSE	FALSE	FALSE	FALSE	TRUE	FALSE	FALSE	FALSE	Exon		71_TxWk2	0.991204	0.904924	0.946576	0.880409	0.000115703	0.0131294	0.00420498	0.0205977
cg13230634_TC21	cg13230634	yes	yes	yes	no	Zbtb20	Zbtb20_Intron	11	62097011	62097012	50	+	Intron (Zbtb20-201/Zbtb20, intron 3 of 8)	11	62014925	62451184	436260	2	288105	Zbtb20-201	354124	ENSRNOG00000056716	Zbtb20-201;Zbtb20-202;Zbtb20-203;Zbtb20-205;Zbtb20-206	Zbtb20;Zbtb20;Zbtb20;Zbtb20;Zbtb20	0;0;0;0;0	TRUE	FALSE	FALSE	FALSE	FALSE	FALSE	TRUE	FALSE	FALSE	Intron		44_EnhA3	0.998943	0.96448	0.978398	0.988785	1.67579e-06	0.00187009	0.000694912	0.00018795
cg13600411_TC21	cg13600411	yes	yes	yes	no	AABR07071294.1	AABR07071294.1_Intergenic_downstream	8	108246202	108246203	50	-	Distal Intergenic	8	108260647	108261021	375	2		AABR07071294.1-201	14867					FALSE	TRUE	FALSE	FALSE	FALSE	FALSE	FALSE	FALSE	TRUE	Intergenic_downstream		8_HET1	0.985931	0.829956	0.987534	0.949102	0.000295531	0.0409139	0.000232148	0.00381995
cg06562912_TC21	cg06562912	yes	yes	yes	no	Arhgap44	Arhgap44_Exon	10	51541748	51541749	50	+	Exon (Arhgap44-201/Arhgap44, exon 7 of 20)	10	51502894	51576376	73483	2	303222	Arhgap44-201	34579	ENSRNOG00000003603	Arhgap44-201;Arhgap44-202	Arhgap44;Arhgap44	0;0	TRUE	FALSE	FALSE	FALSE	FALSE	TRUE	FALSE	FALSE	FALSE	Exon		20_ReprPC4	0.992365	0.981078	0.995156	0.978843	8.72244e-05	0.000533649	3.51337e-05	0.000666673
cg06920520_TC21	cg06920520	yes	yes	yes	no	Slc43a2	Slc43a2_Exon	10	63706924	63706925	50	-	Exon (Slc43a2-201/Slc43a2, exon 8 of 14)	10	63677396	63719283	41888	1	287532	Slc43a2-201	29480	ENSRNOG00000003835	Slc43a2-201	Slc43a2	0	TRUE	FALSE	FALSE	FALSE	FALSE	TRUE	FALSE	FALSE	FALSE	Exon		66_TxEnh5	0.974952	0.647757	0.998798	0.889545	0.000933213	0.164261	2.16746e-06	0.0176265
cg26824466_TC21	cg26824466	yes	no		no	Pola1	Pola1_Intron	chrX	62454755	62454757	3	*	Intron (NM_053479/85241, intron 34 of 35)	21	62382604	62698830	316227	2	85241	NM_053479	244073	ENSRNOG00000013322	NM_053479	85241	0	TRUE	FALSE	FALSE	FALSE	FALSE	FALSE	TRUE	FALSE	FALSE	Intron	yes	37_EnhWk4	0.993442	0.988299	0.975007	0.999316	6.43627e-05	0.00020458	0.000929146	7.01735e-07	DNA polymerase alpha 1, catalytic subunit
cg28130191_TC21	cg28130191	yes	no		no	Vip	Vip_Promoter	chr1	42169406	42169408	3	*	Promoter (<=1kb)	1	42169501	42177581	8081	1	117064	NM_053991	-93	ENSRNOG00000018808	NM_053991	117064	0	FALSE	TRUE	TRUE	FALSE	FALSE	FALSE	FALSE	FALSE	FALSE	Promoter	yes	86_DNase1	0.998898	0.662586	0.99956	0.402108	1.82084e-06	0.151566	2.90508e-07	0.429347	vasoactive intestinal peptide
cg28172930_TC21	cg28172930	yes	no		no	Grm1	Grm1_Exon	chr1	5163746	5163748	3	*	Exon (NM_001114330/24414, exon 2 of 10)	1	4753144	5165856	412713	2	24414	NM_001114330	2108	ENSRNOG00000014290	NM_001114330;NM_017011	24414;24414	0;0	TRUE	FALSE	FALSE	FALSE	FALSE	TRUE	FALSE	FALSE	FALSE	Exon	yes	17_ReprPC1	0.906468	0.982104	0.991863	0.903688	0.0127132	0.000477557	9.90368e-05	0.0134672	glutamate metabotropic receptor 1
cg28232369_TC11	cg28232369	yes	no		no	Olig3	Olig3_Exon	chr1	14797847	14797849	3	*	Promoter (<=1kb)	1	14797766	14799835	2070	1	293012	NM_001106269	81	ENSRNOG00000012057	NM_001106269	293012	0	TRUE	FALSE	TRUE	FALSE	FALSE	TRUE	FALSE	FALSE	FALSE	Exon	yes	88_BivProm2	0.973232	0.977429	0.979544	0.944258	0.00106518	0.000758422	0.00062338	0.00457419	oligodendrocyte transcription factor 3
cg28457760_BC21	cg28457760	yes	no		no	Cd99	Cd99_Intergenic_downstream	chr20	55916284	55916286	3	*	Distal Intergenic	20	56192426	56196961	4536	2	652929	NM_001100804	280675	ENSRNOG00000050735				FALSE	TRUE	FALSE	FALSE	FALSE	FALSE	FALSE	FALSE	TRUE	Intergenic_downstream	yes	58_EnhA17	0.973701	0.517803	0.985304	0.832101	0.00102832	0.292712	0.000322358	0.0399188	CD99 molecule (Xg blood group)
cg28530166_BC21	cg28530166	yes	no		no	Adamts14	Adamts14_Promoter	chr20	30888349	30888351	3	*	Promoter (<=1kb)	20	30813656	30888751	75096	2	309837	NM_001107636	400	ENSRNOG00000000563	NM_001107636	309837	0	TRUE	FALSE	TRUE	FALSE	FALSE	FALSE	TRUE	FALSE	FALSE	Promoter	yes	90_BivProm4	0.907742	-0.18104	0.978953	-0.638938	0.0123747	0.731406	0.000659803	0.172013	ADAM metallopeptidase with thrombospondin type 1 motif, 14
cg28555854_BC11	cg28555854	yes	no		no	Mypn	Mypn_Promoter	chr20	26988811	26988813	3	*	Promoter (<=1kb)	20	26988852	27074104	85253	1	309760	NM_001368817	-39	ENSRNOG00000000383	NM_001368817	309760	0	FALSE	TRUE	TRUE	FALSE	FALSE	FALSE	FALSE	FALSE	FALSE	Promoter	yes		0.990445	-0.552059	0.998463	-0.547631	0.000136515	0.256036	3.5429e-06	0.26067	myopalladin
cg28595516_BC21	cg28595516	yes	no		no	Arid5b	Arid5b_Intron	chr20	21592577	21592579	3	*	Intron (NM_001107624/309728, intron 1 of 11)	20	21564984	21881193	316210	1	309728	NM_001107624	27593	ENSRNOG00000000635	NM_001107624	309728	0	TRUE	FALSE	FALSE	FALSE	FALSE	FALSE	TRUE	FALSE	FALSE	Intron	yes	44_EnhA3	0.969077	0.238978	0.964283	-0.797393	0.00141954	0.648356	0.00189079	0.0574159	AT-rich interaction domain 5B
cg28633937_TC21	cg28633937	yes	no		no	Ipmk	Ipmk_Intergenic_downstream	chr20	18120402	18120404	3	*	Distal Intergenic	20	18457309	18489828	32520	2	171458	NM_134417	369424	ENSRNOG00000000609				FALSE	TRUE	FALSE	FALSE	FALSE	FALSE	FALSE	FALSE	TRUE	Intergenic_downstream	yes	3_Quies1	0.973623	0.079207	0.978184	0.706592	0.00103448	0.881438	0.000708704	0.116503	inositol polyphosphate multikinase
cg28661749_BC21	cg28661749	yes	no		no	Cabin1	Cabin1_Intron	chr20	13924841	13924843	3	*	Intron (NM_053575/94165, intron 29 of 36)	20	13836032	13963003	126972	1	94165	NM_053575	88809	ENSRNOG00000001237	NM_053575	94165	0	TRUE	FALSE	FALSE	FALSE	FALSE	FALSE	TRUE	FALSE	FALSE	Intron	yes	67_TxEnh6	0.996608	-0.0137726	0.993927	-0.247795	1.72387e-05	0.979342	5.52042e-05	0.635915	calcineurin binding protein 1
cg28682429_BC21	cg28682429	yes	no		no	Adarb1	Adarb1_Intron	chr20	12047488	12047490	3	*	Intron (NM_001111055/25367, intron 2 of 10)	20	11972381	12101022	128642	1	25367	NM_001111055	75107	ENSRNOG00000001227	NM_001111055;NM_001111056;NM_001111057;NM_012894	25367;25367;25367;25367	0;0;0;0	TRUE	FALSE	FALSE	FALSE	FALSE	FALSE	TRUE	FALSE	FALSE	Intron	yes	50_EnhA9	0.946322	-0.593717	0.992865	0.830367	0.0042446	0.214067	7.61865e-05	0.0407225	adenosine deaminase, RNA-specific, B1
cg28682434_BC11	cg28682434	yes	no		no	Adarb1	Adarb1_Intron	chr20	12047382	12047384	3	*	Intron (NM_001111055/25367, intron 2 of 10)	20	11972381	12101022	128642	1	25367	NM_001111055	75001	ENSRNOG00000001227	NM_001111055;NM_001111056;NM_001111057;NM_012894	25367;25367;25367;25367	0;0;0;0	TRUE	FALSE	FALSE	FALSE	FALSE	FALSE	TRUE	FALSE	FALSE	Intron	yes	50_EnhA9	0.99693	-0.564676	0.997783	-0.301648	1.41217e-05	0.243012	7.36781e-06	0.561252	adenosine deaminase, RNA-specific, B1
cg28699535_TC21	cg28699535	yes	no		no	Olr1078	Olr1078_Exon	chr7	13466983	13466985	3	*	Promoter (<=1kb)	7	13466347	13467348	1002	2	299593	NM_207597	363	ENSRNOG00000059517	NM_207597	299593	0	TRUE	FALSE	TRUE	FALSE	FALSE	TRUE	FALSE	FALSE	FALSE	Exon	yes	15_HET8	0.974933	0.765574	0.999019	-0.264376	0.000934656	0.0759918	1.44228e-06	0.612676	olfactory receptor 1078
cg28728302_TC21	cg28728302	yes	no		no	Oaz1	Oaz1_Exon	chr7	11753064	11753066	3	*	Exon (NM_001297557/25502, exon 2 of 5)	7	11752127	11754587	2461	2	25502	NM_001297557	1521	ENSRNOG00000019459	NM_001297557;NM_001301048;NM_139081	25502;25502;25502	0;0;0	TRUE	FALSE	FALSE	FALSE	FALSE	TRUE	FALSE	FALSE	FALSE	Exon	yes	96_PromF6	0.901604	0.379104	0.947489	0.75068	0.0140462	0.458586	0.00406374	0.0854919	ornithine decarboxylase antizyme 1
cg28728303_TC21	cg28728303	yes	no		no	Oaz1	Oaz1_Exon	chr7	11753029	11753031	3	*	Exon (NM_001297557/25502, exon 2 of 5)	7	11752127	11754587	2461	2	25502	NM_001297557	1556	ENSRNOG00000019459	NM_001297557;NM_001301048;NM_139081	25502;25502;25502	0;0;0	TRUE	FALSE	FALSE	FALSE	FALSE	TRUE	TRUE	FALSE	FALSE	Exon	no	96_PromF6	0.913252	-0.568068	0.984316	-0.383937	0.0109615	0.239556	0.000367064	0.452392	ornithine decarboxylase antizyme 1
cg28728308_BC21	cg28728308	yes	no		no	Ripk4	Ripk4_Intergenic_downstream	chr11	38214740	38214742	3	*	Distal Intergenic	11	38252001	38274234	22234	2	304053	NM_001107103	59492	ENSRNOG00000001618				FALSE	TRUE	FALSE	FALSE	FALSE	FALSE	FALSE	FALSE	TRUE	Intergenic_downstream	no	83_TxEx4	0.895471	-0.0515023	0.972096	-0.194746	0.0158183	0.922815	0.00115708	0.711574	receptor-interacting serine-threonine kinase 4
cg28728629_BC21	cg28728629	yes	no		no	Lingo3	Lingo3_Promoter	chr7	11737908	11737910	3	*	Promoter (<=1kb)	7	11737293	11746703	9411	1	690755	NM_001109609	615	ENSRNOG00000032569	NM_001109609	690755	0	TRUE	FALSE	TRUE	FALSE	FALSE	FALSE	TRUE	FALSE	FALSE	Promoter	yes	17_ReprPC1	0.919362	0.0796402	0.969783	0.304586	0.00949145	0.880792	0.00135582	0.557249	leucine rich repeat and Ig domain containing 3
cg28739307_TC21	cg28739307	yes	no		no	Mfsd12	Mfsd12_Exon	chr7	11218442	11218444	3	*	Exon (NM_001108730/362824, exon 7 of 10)	7	11216975	11223649	6675	2	362824	NM_001108730	5205	ENSRNOG00000039858	NM_001108074;NM_001109605;NM_001108730	314642;690617;362824	0;3114;0	TRUE	FALSE	FALSE	FALSE	FALSE	TRUE	FALSE	FALSE	FALSE	Exon	yes	65_TxEnh4	0.882231	-0.137931	0.948241	-0.184189	0.0199875	0.794415	0.00394918	0.72684	major facilitator superfamily domain containing 12
cg28742754_TC11	cg28742754	yes	no		no	Gna11	Gna11_Exon	chr7	11043136	11043138	3	*	Exon (NM_031033/81662, exon 2 of 7)	7	11033400	11047284	13885	1	81662	NM_031033	9736	ENSRNOG00000005446	NM_031033	81662	0	TRUE	FALSE	FALSE	FALSE	FALSE	TRUE	FALSE	FALSE	FALSE	Exon	yes	66_TxEnh5	0.859083	0.95714	0.939844	0.869354	0.0283874	0.00271614	0.00531929	0.0244878	G protein subunit alpha 11
cg28809748_TC21	cg28809748	yes	no		no	Mybpc1	Mybpc1_Promoter	chr7	29172004	29172006	3	*	Promoter (<=1kb)	7	29086159	29171787	85629	2	362867	NM_001100758	-217	ENSRNOG00000056493	NM_001100758	362867	0	FALSE	TRUE	TRUE	FALSE	FALSE	FALSE	FALSE	FALSE	FALSE	Promoter	yes	36_EnhWk3	0.967537	0.29212	0.999613	0.498839	0.00156367	0.574284	2.2448e-07	0.313808	myosin binding protein C1
cg28836878_TC21	cg28836878	yes	no		no	Mir135a	Mir135a_Intergenic_downstream	chr7	32498903	32498905	3	*	Distal Intergenic	7	32894877	32894976	100	2	100314280	NR_031881	396071	ENSRNOG00000035529				FALSE	TRUE	FALSE	FALSE	FALSE	FALSE	FALSE	FALSE	TRUE	Intergenic_downstream	yes	9_HET2	0.935757	-0.0830968	0.993311	-0.176872	0.00605827	0.875642	6.69633e-05	0.737458	microRNA 135a
cg28839631_BC21	cg28839631	yes	no		no	Mir135a	Mir135a_Intergenic_upstream	chr7	33009400	33009402	3	*	Distal Intergenic	7	32894877	32894976	100	2	100314280	NR_031881	-114424	ENSRNOG00000035529				FALSE	TRUE	FALSE	FALSE	FALSE	FALSE	FALSE	FALSE	TRUE	Intergenic_upstream	yes	89_BivProm3	0.990909	-0.569157	0.999759	0.631237	0.000123599	0.23845	8.73529e-08	0.178906	microRNA 135a
cg28893774_TC21	cg28893774	yes	no		no	Ccer1	Ccer1_fiveUTR	chr7	38946050	38946052	3	*	Promoter (<=1kb)	7	38945836	38947568	1733	1	500825	NM_001025052	214	ENSRNOG00000004875	NM_001025052	500825	0	TRUE	FALSE	TRUE	TRUE	FALSE	TRUE	FALSE	FALSE	FALSE	fiveUTR	yes	14_HET7	0.964555	0.565494	0.966744	-0.62916	0.00186222	0.242177	0.0016406	0.180784	coiled-coil glutamate-rich protein 1
cg29037222_BC21	cg29037222	yes	no		no																															yes	56_EnhA15	0.998335	-0.0390563	0.998374	0.162415	4.15464e-06	0.941445	3.96333e-06	0.758519
cg29105663_TC21	cg29105663	yes	no		no	Ppm1h	Ppm1h_Intron	chr7	66893922	66893924	3	*	Intron (NM_001271079/314897, intron 6 of 9)	7	66845692	67116979	271288	2	314897	NM_001271079	223055	ENSRNOG00000004314	NM_001271079	314897	0	TRUE	FALSE	FALSE	FALSE	FALSE	FALSE	TRUE	FALSE	FALSE	Intron	yes	42_EnhA1	0.899243	0.609491	0.972146	-0.341849	0.0147166	0.198971	0.00115296	0.507201	protein phosphatase, Mg2+/Mn2+ dependent, 1H
cg29146790_TC21	cg29146790	yes	no		no	Inhbe	Inhbe_Promoter	chr7	70646466	70646468	3	*	Promoter (3-4kb)	7	70641423	70642848	1426	2	83711	NM_031815	-3618	ENSRNOG00000007601	NM_031815;NM_022614	83711;64549	0;0	FALSE	TRUE	TRUE	FALSE	FALSE	FALSE	FALSE	FALSE	FALSE	Promoter	yes	43_EnhA2	0.984385	-0.399697	0.97724	-0.460501	0.000363834	0.432382	0.00077115	0.358075	inhibin subunit beta E
cg29151498_BC21	cg29151498	yes	no		no	Nab2	Nab2_Exon	chr7	70966352	70966354	3	*	Exon (NM_001134874/314910, exon 6 of 7)	7	70963580	70969972	6393	2	314910	NM_001134874	3618	ENSRNOG00000008415	NM_001044250;NM_001134874	362896;314910	0;0	TRUE	FALSE	FALSE	FALSE	FALSE	TRUE	FALSE	FALSE	FALSE	Exon	yes	83_TxEx4	0.909147	-0.67252	0.977983	-0.78708	0.0120064	0.143305	0.000721754	0.0631759	Ngfi-A binding protein 2
cg29154271_TC21	cg29154271	yes	no		no	Rdh7	Rdh7_Intergenic_upstream	chr7	71162727	71162729	3	*	Distal Intergenic	7	71125360	71138418	13059	2	360420	NM_133543	-24309					FALSE	TRUE	FALSE	FALSE	FALSE	FALSE	FALSE	FALSE	TRUE	Intergenic_upstream	yes	22_ReprPC6	0.990514	0.515796	0.999549	0.764379	0.00013455	0.294919	3.04649e-07	0.0767351	retinol dehydrogenase 7
cg29162682_TC21	cg29162682	yes	no		no	Esyt1	Esyt1_Exon	chr7	2932074	2932076	3	*	Exon (NM_017249/29579, exon 17 of 30)	7	2924216	2941213	16998	2	29579	NM_017249	9137	ENSRNOG00000060753	NM_017249	29579	0	TRUE	FALSE	FALSE	FALSE	FALSE	TRUE	FALSE	FALSE	FALSE	Exon	yes	81_TxEx2	0.968723	0.988448	0.983245	0.95847	0.00145211	0.000199408	0.000418746	0.0025513	extended synaptotagmin 1
cg29208019_TC21	cg29208019	yes	no		no	Pold2	Pold2_Exon	chr14	86114021	86114023	3	*	Exon (NM_001013050/289758, exon 4 of 11)	14	86111416	86117578	6163	2	289758	NM_001013050	3555	ENSRNOG00000014098	NM_001100970;NM_001013050	305494;289758	0;0	TRUE	FALSE	FALSE	FALSE	FALSE	TRUE	FALSE	FALSE	FALSE	Exon	yes	82_TxEx3	0.849737	0.886338	0.966667	-0.557127	0.0321722	0.0186443	0.00164814	0.250773	DNA polymerase delta 2, accessory subunit
cg29246504_BC11	cg29246504	yes	no		no	Vwc2	Vwc2_fiveUTR	chr14	91201903	91201905	3	*	Promoter (<=1kb)	14	91201730	91348219	146490	1	501231	NM_001109312	173	ENSRNOG00000049076	NM_001109312	501231	0	TRUE	FALSE	TRUE	TRUE	FALSE	TRUE	FALSE	FALSE	FALSE	fiveUTR	yes	88_BivProm2	0.98254	0.425263	0.98791	-0.0399817	0.000454603	0.40056	0.00021837	0.940059	von Willebrand factor C domain containing 2
cg29273760_BC21	cg29273760	yes	no		no	Akt2	Akt2_fiveUTR	chr1	84418410	84418412	3	*	5' UTR	1	84411726	84450162	38437	1	25233	NM_017093	6684	ENSRNOG00000018677	NM_017093	25233	0	TRUE	FALSE	FALSE	TRUE	FALSE	TRUE	FALSE	FALSE	FALSE	fiveUTR	no	65_TxEnh4	0.996495	0.543503	0.999079	0.893185	1.84018e-05	0.26502	1.27224e-06	0.0165048	AKT serine/threonine kinase 2
cg29392508_BC21	cg29392508	yes	no		no	Kcnip1	Kcnip1_Intron	chr10	18724122	18724124	3	*	Intron (NM_001261389/65023, intron 1 of 8)	10	18558128	18942677	384550	2	65023	NM_001261387	218553	ENSRNOG00000005365	NM_001261387;NM_001261388;NM_001261389;NM_022929	65023;65023;65023;65023	0;0;0;0	TRUE	FALSE	FALSE	FALSE	FALSE	FALSE	TRUE	FALSE	FALSE	Intron	yes	89_BivProm3	0.995099	0.992286	0.929995	0.926686	3.59772e-05	8.90204e-05	0.00717948	0.00786544	potassium voltage-gated channel interacting protein 1
cg29407862_TC21	cg29407862	yes	no		no	Slit3	Slit3_Intron	chr10	20357527	20357529	3	*	Intron (NM_031321/83467, intron 5 of 35)	10	19924200	20517918	593719	1	83467	NM_031321	433327	ENSRNOG00000007377	NM_031321	83467	0	TRUE	FALSE	FALSE	FALSE	FALSE	FALSE	TRUE	FALSE	FALSE	Intron	yes	19_ReprPC3	0.926047	0.954283	0.949023	0.915888	0.00800145	0.00308727	0.00383169	0.0103147	slit guidance ligand 3
cg29407872_TC21	cg29407872	yes	no		no	Slit3	Slit3_Exon	chr10	20357822	20357824	3	*	Exon (NM_031321/83467, exon 7 of 37)	10	19924200	20517918	593719	1	83467	NM_031321	433622	ENSRNOG00000007377	NM_031321	83467	0	TRUE	FALSE	FALSE	FALSE	FALSE	TRUE	FALSE	FALSE	FALSE	Exon	yes	89_BivProm3	0.984467	0.78912	0.998116	0.9522	0.000360044	0.0620169	5.3182e-06	0.00337269	slit guidance ligand 3
cg29407883_TC21	cg29407883	yes	no		no	Slit3	Slit3_Intron	chr10	20358014	20358016	3	*	Intron (NM_031321/83467, intron 6 of 35)	10	19924200	20517918	593719	1	83467	NM_031321	433814	ENSRNOG00000007377	NM_031321	83467	0	TRUE	FALSE	FALSE	FALSE	FALSE	FALSE	TRUE	FALSE	FALSE	Intron	yes	89_BivProm3	0.979161	0.993955	0.992751	0.956201	0.000646851	5.47043e-05	7.86396e-05	0.00283548	slit guidance ligand 3
cg29465845_TC21	cg29465845	yes	no		no	Rnf145	Rnf145_Exon	chr10	30202165	30202167	3	*	Exon (NM_001105778/287212, exon 8 of 10)	10	30169257	30207502	38246	1	287212	NM_001105778	32908	ENSRNOG00000004602	NM_001105778	287212	0	TRUE	FALSE	FALSE	FALSE	FALSE	TRUE	FALSE	FALSE	FALSE	Exon	yes	69_TxEnh8	0.999692	-0.559542	0.999935	-0.541031	1.42083e-07	0.24828	6.26056e-09	0.267638	ring finger protein 145
cg29489114_TC11	cg29489114	yes	no		no	Sgcd	Sgcd_fiveUTR	chr10	32471389	32471391	3	*	Promoter (<=1kb)	10	32062946	32471454	408509	2	497892	NM_001109029	63	ENSRNOG00000002372	NM_001109029;NM_001134826	497892;497892	0;0	TRUE	FALSE	TRUE	TRUE	FALSE	TRUE	FALSE	FALSE	FALSE	fiveUTR	yes	90_BivProm4	0.997581	0.875192	0.998498	0.890185	8.76996e-06	0.0223933	3.3823e-06	0.0174267	sarcoglycan, delta
cg29489116_BC11	cg29489116	yes	no		no	Sgcd	Sgcd_fiveUTR	chr10	32471438	32471440	3	*	Promoter (<=1kb)	10	32062946	32471454	408509	2	497892	NM_001109029	14	ENSRNOG00000002372	NM_001109029;NM_001134826	497892;497892	0;0	TRUE	FALSE	TRUE	TRUE	FALSE	TRUE	FALSE	FALSE	FALSE	fiveUTR	yes	90_BivProm4	0.985675	0.841939	0.99972	-0.301639	0.000306333	0.0355004	1.17499e-07	0.561264	sarcoglycan, delta
cg29497789_TC21	cg29497789	yes	no		no	Irgm	Irgm_Intergenic_downstream	chr10	34198835	34198837	3	*	Distal Intergenic	10	34213889	34221827	7939	2	303090	NM_001012007	22990	ENSRNOG00000031138				FALSE	TRUE	FALSE	FALSE	FALSE	FALSE	FALSE	FALSE	TRUE	Intergenic_downstream	yes	71_TxWk2	0.925172	-0.672122	0.970235	-0.838731	0.00818943	0.143632	0.00131571	0.0369142	immunity-related GTPase M
cg29498613_BC21	cg29498613	yes	no		no																															no	34_EnhWk1	0.965782	-0.646111	0.998042	0.390817	0.00173624	0.165696	5.74893e-06	0.443621
cg29509168_BC21	cg29509168	yes	no		no	Tbc1d9b	Tbc1d9b_Exon	chr10	35675167	35675169	3	*	Exon (NM_001108274/360520, exon 22 of 23)	10	35637133	35677331	40199	1	360520	NM_001108274	38034	ENSRNOG00000003050	NM_001108274	360520	0	TRUE	FALSE	FALSE	FALSE	FALSE	TRUE	FALSE	FALSE	FALSE	Exon	yes	81_TxEx2	0.931881	0.368895	0.985484	0.918389	0.00680218	0.471758	0.000314546	0.0097187	TBC1 domain family member 9B
cg29518414_TC21	cg29518414	yes	no		no																															yes		0.992867	0.639815	0.999585	0.136225	7.61448e-05	0.171236	2.58841e-07	0.796926
cg29559767_BC21	cg29559767	yes	no		no	Gpx3	Gpx3_fiveUTR	chr10	40247466	40247468	3	*	Promoter (<=1kb)	10	40247353	40255423	8071	1	64317	NM_022525	113	ENSRNOG00000052564	NM_022525	64317	0	TRUE	FALSE	TRUE	TRUE	FALSE	TRUE	FALSE	FALSE	FALSE	fiveUTR	yes	95_PromF5	0.922415	-0.347807	0.980872	0.152293	0.00879563	0.499327	0.000545333	0.773327	glutathione peroxidase 3
cg29609016_BC11	cg29609016	yes	no		no	Rasd1	Rasd1_Exon	chr10	46331073	46331075	3	*	Promoter (<=1kb)	10	46330363	46332068	1706	2	64455	NM_001270954	993	ENSRNOG00000003348	NM_001127302;NM_001270954	497914;64455	0;0	TRUE	FALSE	TRUE	FALSE	FALSE	TRUE	FALSE	FALSE	FALSE	Exon	yes	95_PromF5	0.892763	0.32145	0.978136	0.997954	0.016633	0.534433	0.000711845	6.27377e-06	ras related dexamethasone induced 1
cg29612626_TC21	cg29612626	yes	no		no	Srebf1	Srebf1_Intergenic_upstream	chr10	46605493	46605495	3	*	Distal Intergenic	10	46570996	46593009	22014	2	78968	NM_001276707	-12484	ENSRNOG00000003463				FALSE	TRUE	FALSE	FALSE	FALSE	FALSE	FALSE	FALSE	TRUE	Intergenic_upstream	yes		0.970302	0.388215	0.976705	-0.39782	0.00130986	0.446932	0.000807642	0.434749	sterol regulatory element binding transcription factor 1
cg29681122_BC21	cg29681122	yes	no		no	Gas7	Gas7_Intron	chr10	54149841	54149843	3	*	Intron (NM_053484/85246, intron 1 of 13)	10	54086843	54240798	153956	1	85246	NM_053484	62998	ENSRNOG00000049361	NM_053484	85246	0	TRUE	FALSE	FALSE	FALSE	FALSE	FALSE	TRUE	FALSE	FALSE	Intron	yes	58_EnhA17	0.998525	0.782504	0.995531	0.638657	3.26266e-06	0.0658128	2.99131e-05	0.172263	growth arrest specific 7
cg29703841_TC11	cg29703841	yes	no		no	Kdm6b	Kdm6b_Exon	chr10	56002009	56002011	3	*	Exon (NM_001108829/363630, exon 20 of 21)	10	56001626	56009582	7957	2	363630	NM_001108829	7571	ENSRNOG00000037613	NM_001191890;NM_001105794;NM_001128155;NM_001108829	363629;287429;497936;363630	0;0;0;0	TRUE	FALSE	FALSE	FALSE	FALSE	TRUE	FALSE	FALSE	FALSE	Exon	yes	65_TxEnh4	0.901611	0.883381	0.926436	0.874751	0.0140444	0.0196069	0.00791848	0.0225487	lysine demethylase 6B
cg29708325_BC21	cg29708325	yes	no		no	Sox15	Sox15_Promoter	chr10	56260466	56260468	3	*	Promoter (<=1kb)	10	56260514	56263503	2990	1	363632	NM_001108830	-46	ENSRNOG00000012155	NM_001100647;NM_001108830;NM_001107011	287433;363632;303244	0;0;0	FALSE	TRUE	TRUE	FALSE	FALSE	FALSE	FALSE	FALSE	FALSE	Promoter	yes	92_PromF2	0.947175	-0.59727	0.985392	0.77241	0.00411204	0.210628	0.000318534	0.0718016	SRY-box transcription factor 15
cg29708327_BC11	cg29708327	yes	no		no	Sox15	Sox15_Promoter	chr10	56260479	56260481	3	*	Promoter (<=1kb)	10	56260514	56263503	2990	1	363632	NM_001108830	-33	ENSRNOG00000012155	NM_001100647;NM_001108830;NM_001107011	287433;363632;303244	0;0;0	FALSE	TRUE	TRUE	FALSE	FALSE	FALSE	FALSE	FALSE	FALSE	Promoter	yes	92_PromF2	0.957992	0.871072	0.993665	0.60573	0.0026099	0.0238621	6.00633e-05	0.202528	SRY-box transcription factor 15
cg29708328_BC21	cg29708328	yes	no		no	Sox15	Sox15_fiveUTR	chr10	56260520	56260522	3	*	Promoter (<=1kb)	10	56260514	56263503	2990	1	363632	NM_001108830	6	ENSRNOG00000012155	NM_001100647;NM_001108830;NM_001107011	287433;363632;303244	0;0;0	TRUE	FALSE	TRUE	TRUE	FALSE	TRUE	FALSE	FALSE	FALSE	fiveUTR	yes	92_PromF2	0.979342	0.956829	0.991405	0.939202	0.00063573	0.00275536	0.000110494	0.00543227	SRY-box transcription factor 15
cg29764142_TC21	cg29764142	yes	no		no	Rpa1	Rpa1_Exon	chr10	62147707	62147709	3	*	Exon (NM_001047843/287524, exon 14 of 17)	10	62141360	62184874	43515	2	287524	NM_001047843	37165	ENSRNOG00000003123	NM_001047843	287524	0	TRUE	FALSE	FALSE	FALSE	FALSE	TRUE	FALSE	FALSE	FALSE	Exon	yes	81_TxEx2	0.958661	0.537809	0.984617	-0.616257	0.00252807	0.271064	0.000353136	0.192633	replication protein A1
cg29778461_BC21	cg29778461	yes	no		no																															yes	99_TSS2	0.924565	0.396235	0.942134	0.453812	0.00832096	0.436752	0.00492578	0.366013
cg29778471_BC21	cg29778471	yes	no		no	Abr	Abr_Intron	chr10	64585642	64585644	3	*	Intron (NM_001105814/287537, intron 15 of 21)	10	64565121	64657079	91959	2	287537	NM_001105814	71435	ENSRNOG00000056837	NM_001105814	287537	0	TRUE	FALSE	FALSE	FALSE	FALSE	FALSE	TRUE	FALSE	FALSE	Intron	yes		0.879464	0.703092	0.944682	-0.875561	0.0209177	0.119145	0.00450553	0.0222642	ABR activator of RhoGEF and GTPase
cg29783788_TC21	cg29783788	yes	no		no	Blmh	Blmh_Intergenic_upstream	chr10	63254965	63254967	3	*	Distal Intergenic	10	63197367	63240447	43081	2	287552	NM_001034163	-14518	ENSRNOG00000003563				FALSE	TRUE	FALSE	FALSE	FALSE	FALSE	FALSE	FALSE	TRUE	Intergenic_upstream	yes	20_ReprPC4	0.997714	-0.578388	0.999857	-0.456857	7.82993e-06	0.229163	3.08195e-08	0.362392	bleomycin hydrolase
cg29794033_TC21	cg29794033	yes	no		no																															yes	21_ReprPC5	0.850008	0.930295	0.966684	0.89515	0.0320593	0.00711888	0.00164642	0.015914
cg29794308_TC21	cg29794308	yes	no		no	Sez6	Sez6_Intron	chr10	64911996	64911998	3	*	Intron (NM_001105754/192247, intron 1 of 16)	10	64865812	64915111	49300	2	192247	NM_001105754	3113	ENSRNOG00000009350	NM_001105754	192247	0	TRUE	FALSE	FALSE	FALSE	FALSE	FALSE	TRUE	FALSE	FALSE	Intron	yes		0.805198	-0.677964	0.986012	0.534949	0.0532258	0.138862	0.000292133	0.27412	seizure related 6 homolog
cg29797702_BC21	cg29797702	yes	no		no	Tlcd1	Tlcd1_fiveUTR	chr10	65439205	65439207	3	*	Promoter (<=1kb)	10	65439104	65441137	2034	1	287472	NM_001013858	101	ENSRNOG00000012579	NM_001105804;NM_001013858;NM_001108283	287473;287472;360572	0;0;0	TRUE	FALSE	TRUE	TRUE	FALSE	TRUE	FALSE	FALSE	FALSE	fiveUTR	yes	93_PromF3	0.857428	0.538196	0.957591	0.139015	0.0290412	0.270652	0.00265968	0.792821	TLC domain containing 1
cg29803838_BC21	cg29803838	yes	no		no	Cntnap5b	Cntnap5b_Intergenic_upstream	chr13	19214935	19214937	3	*	Distal Intergenic	13	21678512	22590589	912078	1	301650	NM_001047873	-2463575	ENSRNOG00000032206				FALSE	TRUE	FALSE	FALSE	FALSE	FALSE	FALSE	FALSE	TRUE	Intergenic_upstream	no	97_PromF7	0.985668	0.991613	0.999653	0.902672	0.000306634	0.000105215	1.80506e-07	0.0137482	contactin associated protein-like 5B
cg29859300_TC21	cg29859300	yes	no		no	Acaca	Acaca_Exon	chr10	71589665	71589667	3	*	Exon (NM_022193/60581, exon 19 of 52)	10	71519392	71719910	200519	1	60581	NM_022193	70273	ENSRNOG00000034013	NM_022193	60581	0	TRUE	FALSE	FALSE	FALSE	FALSE	TRUE	FALSE	FALSE	FALSE	Exon	no	78_Tx7	0.996101	0.989142	0.999851	0.976764	2.27758e-05	0.000176205	3.3311e-08	0.000803591	acetyl-CoA carboxylase alpha
cg29861956_TC11	cg29861956	yes	no		no	LOC102553190	LOC102553190_Intron	chr10	71854362	71854364	3	*	Intron (NR_132638/102553190, intron 1 of 2)	10	71850186	71860355	10170	1	102553190	NR_132638	4176	ENSRNOG00000055694	NR_132638	102553190	0	TRUE	FALSE	FALSE	FALSE	FALSE	FALSE	TRUE	FALSE	FALSE	Intron	yes	88_BivProm2	0.872155	0.889397	0.93451	0.880627	0.0234718	0.0176729	0.00629303	0.0205245	uncharacterized LOC102553190
cg29862416_TC21	cg29862416	yes	no		no	LOC102553190	LOC102553190_Intergenic_downstream	chr10	71896665	71896667	3	*	Distal Intergenic	10	71850186	71860355	10170	1	102553190	NR_132638	46479	ENSRNOG00000055694				FALSE	TRUE	FALSE	FALSE	FALSE	FALSE	FALSE	FALSE	TRUE	Intergenic_downstream	yes	21_ReprPC5	0.995749	-0.338248	0.997953	0.84138	2.70711e-05	0.511977	6.2798e-06	0.0357451	uncharacterized LOC102553190
cg29863065_BC21	cg29863065	yes	no		no	LOC102553190	LOC102553190_Intergenic_downstream	chr10	71959024	71959026	3	*	Distal Intergenic	10	71850186	71860355	10170	1	102553190	NR_132638	108838	ENSRNOG00000055694				FALSE	TRUE	FALSE	FALSE	FALSE	FALSE	FALSE	FALSE	TRUE	Intergenic_downstream	yes	17_ReprPC1	0.978599	0.851509	0.972541	0.924472	0.000682121	0.0314373	0.00112068	0.00834128	uncharacterized LOC102553190
cg29864492_TC11	cg29864492	yes	no		no	Mrm1	Mrm1_Intergenic_downstream	chr10	72092021	72092023	3	*	Distal Intergenic	10	72136246	72142533	6288	2	363661	NM_001108832	50510	ENSRNOG00000027901				FALSE	TRUE	FALSE	FALSE	FALSE	FALSE	FALSE	FALSE	TRUE	Intergenic_downstream	yes	87_BivProm1	0.919993	0.506387	0.989221	0.862558	0.00934556	0.305345	0.000173644	0.0270371	mitochondrial rRNA methyltransferase 1
cg29873576_TC11	cg29873576	yes	no		no	Bcas3	Bcas3_Intron	chr10	73165004	73165006	3	*	Intron (NM_001173430/363662, intron 16 of 17)	10	72756548	73271851	515304	1	363662	NM_001173430	408456		NM_001173430	363662	0	TRUE	FALSE	FALSE	FALSE	FALSE	FALSE	TRUE	FALSE	FALSE	Intron	no	43_EnhA2	0.99413	0.545496	0.998796	0.80159	5.15911e-05	0.262917	2.17379e-06	0.0551444	BCAS3, microtubule associated cell migration factor
cg29873970_TC21	cg29873970	yes	no		no	Bcas3	Bcas3_Intron	chr10	73208626	73208628	3	*	Intron (NM_001173430/363662, intron 16 of 17)	10	72756548	73271851	515304	1	363662	NM_001173430	452078		NM_001173430	363662	0	TRUE	FALSE	FALSE	FALSE	FALSE	FALSE	TRUE	FALSE	FALSE	Intron	yes	43_EnhA2	0.99564	-0.452371	0.996127	-0.725661	2.84681e-05	0.367729	2.2468e-05	0.102569	BCAS3, microtubule associated cell migration factor
cg29917772_TC21	cg29917772	yes	no		no	Nog	Nog_Intergenic_upstream	chr10	77054792	77054794	3	*	Distal Intergenic	10	76811759	76813386	1628	2	25495	NM_012990	-241406	ENSRNOG00000023683				FALSE	TRUE	FALSE	FALSE	FALSE	FALSE	FALSE	FALSE	TRUE	Intergenic_upstream	yes	47_EnhA6	0.983269	0.879873	0.998795	0.790152	0.000417561	0.0207789	2.17627e-06	0.0614339	noggin
cg29925585_TC11	cg29925585	yes	no		no	Mmd	Mmd_Intergenic_downstream	chr10	77915899	77915901	3	*	Distal Intergenic	10	77755588	77783736	28149	1	303439	NM_001007673	160311	ENSRNOG00000002436				FALSE	TRUE	FALSE	FALSE	FALSE	FALSE	FALSE	FALSE	TRUE	Intergenic_downstream	yes	89_BivProm3	0.987734	0.999015	0.997268	0.980871	0.000224747	1.45444e-06	1.11886e-05	0.000545406	monocyte to macrophage differentiation-associated
cg29965657_TC21	cg29965657	yes	no		no	Slc35b1	Slc35b1_Intergenic_downstream	chr10	83214960	83214962	3	*	Distal Intergenic	10	83201532	83208605	7074	1	287642	NM_199081	13428	ENSRNOG00000004510				FALSE	TRUE	FALSE	FALSE	FALSE	FALSE	FALSE	FALSE	TRUE	Intergenic_downstream	yes	91_PromF1	0.963188	0.539044	0.99235	-0.299576	0.0020077	0.269749	8.75594e-05	0.564078	solute carrier family 35, member B1
cg29977486_BC11	cg29977486	yes	no		no	Hoxb9	Hoxb9_Promoter	chr10	84117906	84117908	3	*	Promoter (1-2kb)	10	84119884	84123390	3507	1	287647	NM_001100497	-1976	ENSRNOG00000007573	NR_032269;NM_001100497	100314204;287647	4328;0	FALSE	TRUE	TRUE	FALSE	FALSE	FALSE	FALSE	FALSE	FALSE	Promoter	yes	17_ReprPC1	0.8834	-0.552168	0.897929	0.00603639	0.0196008	0.255923	0.0150961	0.990946	homeo box B9
cg29986447_TC21	cg29986447	yes	no		no	Mir152	Mir152_Intergenic_downstream	chr10	84733223	84733225	3	*	Distal Intergenic	10	84719319	84719403	85	1	100314037	NR_031894	13904	ENSRNOG00000035539	NM_001108294	360611	0	FALSE	TRUE	FALSE	FALSE	FALSE	FALSE	FALSE	FALSE	TRUE	Intergenic_downstream	yes	95_PromF5	0.86997	-0.700719	0.971249	-0.65944	0.0242626	0.12095	0.00122807	0.154222	microRNA 152
cg29990929_TC11	cg29990929	yes	no		no	Tbkbp1	Tbkbp1_Exon	chr10	85073531	85073533	3	*	Exon (NM_172021/266764, exon 9 of 10)	10	85071064	85084850	13787	2	266764	NM_172021	11317	ENSRNOG00000009370	NM_172021	266764	0	TRUE	FALSE	FALSE	FALSE	FALSE	TRUE	FALSE	FALSE	FALSE	Exon	yes	90_BivProm4	0.898827	0.696682	0.931893	0.906626	0.0148362	0.124049	0.00679988	0.0126709	TBK1 binding protein 1
cg29999627_TC21	cg29999627	yes	no		no	Cisd3	Cisd3_Exon	chr10	85631392	85631394	3	*	Exon (NM_001105835/287661, exon 4 of 4)	10	85628611	85631642	3032	1	287661	NM_001105835	2781	ENSRNOG00000036894	NM_001105835;NM_001105836	287661;287662	0;0	TRUE	FALSE	FALSE	FALSE	FALSE	TRUE	FALSE	FALSE	FALSE	Exon	no	65_TxEnh4	0.898565	0.372204	0.96399	0.750471	0.0149118	0.467476	0.00192176	0.0856286	CDGSH iron sulfur domain 3
cg30029478_BC21	cg30029478	yes	no		no	Krt34	Krt34_Intergenic_downstream	chr10	87927928	87927930	3	*	Distal Intergenic	10	87950364	87954055	3692	2	303528	NM_001008758	26125	ENSRNOG00000051302				FALSE	TRUE	FALSE	FALSE	FALSE	FALSE	FALSE	FALSE	TRUE	Intergenic_downstream	yes	23_ReprPC7	0.975088	0.858366	0.979621	0.996525	0.000923196	0.0286696	0.000618744	1.80916e-05	keratin 34
cg30051849_BC21	cg30051849	yes	no		no	Tmem106a	Tmem106a_Intergenic_downstream	chr10	89500502	89500504	3	*	Distal Intergenic	10	89484468	89493283	8816	1	287722	NM_001024967	16034	ENSRNOG00000023628				FALSE	TRUE	FALSE	FALSE	FALSE	FALSE	FALSE	FALSE	TRUE	Intergenic_downstream	yes	70_TxWk1	0.971525	-0.657357	0.998669	-0.16042	0.00120469	0.155993	2.65692e-06	0.761435	transmembrane protein 106A
cg30062115_BC21	cg30062115	yes	no		no	Tmub2	Tmub2_Intergenic_downstream	chr10	90240471	90240473	3	*	Distal Intergenic	10	90230711	90234874	4164	1	303567	NM_001031651	9760	ENSRNOG00000020916				FALSE	TRUE	FALSE	FALSE	FALSE	FALSE	FALSE	FALSE	TRUE	Intergenic_downstream	yes	92_PromF2	0.910926	0.945418	0.950856	0.931988	0.0115478	0.00438751	0.00356329	0.00678117	transmembrane and ubiquitin-like domain containing 2
cg30087982_BC21	cg30087982	yes	no		no	Crhr1	Crhr1_Intron	chr10	92199644	92199646	3	*	Intron (NM_001301812/58959, intron 1 of 12)	10	92191473	92233662	42190	1	58959	NM_001301812	8171	ENSRNOG00000004900	NM_001301812;NM_030999;NR_126013;NR_126014	58959;58959;58959;58959	0;0;0;0	TRUE	FALSE	FALSE	FALSE	FALSE	FALSE	TRUE	FALSE	FALSE	Intron	yes	21_ReprPC5	0.995831	-0.394958	0.993735	-0.702957	2.60348e-05	0.438368	5.87605e-05	0.119247	corticotropin releasing hormone receptor 1
cg30150806_TC21	cg30150806	yes	no		no	RGD1559578	RGD1559578_fiveUTR	chr10	98124658	98124660	3	*	Promoter (<=1kb)	10	98091054	98124718	33665	2	287783	NM_001134497	58	ENSRNOG00000024233	NM_001134497	287783	0	TRUE	FALSE	TRUE	TRUE	FALSE	TRUE	FALSE	FALSE	FALSE	fiveUTR	yes	34_EnhWk1	0.873046	-0.303788	0.999035	0.127183	0.0231527	0.558336	1.39754e-06	0.810254	RGD1559578
cg30175997_BC21	cg30175997	yes	no		no	Sox9	Sox9_Intergenic_downstream	chr10	101370513	101370515	3	*	Distal Intergenic	10	101288528	101294028	5501	1	140586	NM_080403	81985	ENSRNOG00000002607				FALSE	TRUE	FALSE	FALSE	FALSE	FALSE	FALSE	FALSE	TRUE	Intergenic_downstream	yes	89_BivProm3	0.997466	0.93304	0.955951	0.866139	9.62016e-06	0.00657533	0.0028677	0.0256787	SRY-box transcription factor 9
cg30186576_BC21	cg30186576	yes	no		no																															yes	87_BivProm1	0.854359	0.778884	0.988884	0.303972	0.0302723	0.067933	0.000184675	0.558085
cg30186693_BC21	cg30186693	yes	no		no	Sstr2	Sstr2_Exon	chr10	102142631	102142633	3	*	Exon (NM_019348/54305, exon 2 of 2)	10	102136283	102143442	7160	1	54305	NM_019348	6348	ENSRNOG00000002793	NM_019348	54305	0	TRUE	FALSE	FALSE	FALSE	FALSE	TRUE	FALSE	FALSE	FALSE	Exon	yes	21_ReprPC5	0.882194	-0.875139	0.992022	-0.243262	0.02	0.022412	9.52148e-05	0.642304	somatostatin receptor 2
cg30192344_BC21	cg30192344	yes	no		no	Sdk2	Sdk2_Intergenic_upstream	chr10	102513447	102513449	3	*	Distal Intergenic	10	102303714	102423084	119371	2	360652	NM_001108303	-90363	ENSRNOG00000024711				FALSE	TRUE	FALSE	FALSE	FALSE	FALSE	FALSE	FALSE	TRUE	Intergenic_upstream	yes	9_HET2	0.937621	-0.49481	0.999818	-0.521598	0.00571543	0.318359	4.94572e-08	0.288557	sidekick cell adhesion molecule 2
cg30195315_BC21	cg30195315	yes	no		no	Sdk2	Sdk2_Intergenic_upstream	chr10	102757637	102757639	3	*	Distal Intergenic	10	102303714	102423084	119371	2	360652	NM_001108303	-334553	ENSRNOG00000024711				FALSE	TRUE	FALSE	FALSE	FALSE	FALSE	FALSE	FALSE	TRUE	Intergenic_upstream	yes	57_EnhA16	0.927414	-0.642149	0.978131	0.996199	0.00771197	0.169173	0.00071216	2.16402e-05	sidekick cell adhesion molecule 2
cg30196990_TC21	cg30196990	yes	no		no	Rpl38	Rpl38_Intergenic_upstream	chr10	102901824	102901826	3	*	Distal Intergenic	10	103198424	103202059	3636	1	689284	NM_001077592	-296598	ENSRNOG00000030747				FALSE	TRUE	FALSE	FALSE	FALSE	FALSE	FALSE	FALSE	TRUE	Intergenic_upstream	yes	9_HET2	0.964764	-0.45398	0.976713	0.103815	0.00184052	0.365812	0.000807138	0.844837	ribosomal protein L38
cg30292285_BC21	cg30292285	yes	no		no	Ppp1r27	Ppp1r27_Exon	chr10	109728125	109728127	3	*	Promoter (<=1kb)	10	109727850	109729019	1170	2	287881	NM_001105858	892	ENSRNOG00000036690	NM_001105858	287881	0	TRUE	FALSE	TRUE	FALSE	FALSE	TRUE	FALSE	FALSE	FALSE	Exon	yes	93_PromF3	0.913195	-0.697832	0.98042	-0.210699	0.0109756	0.123163	0.000571326	0.688629	protein phosphatase 1, regulatory subunit 27
cg30294240_TC11	cg30294240	yes	no		no	Pycr1	Pycr1_Exon	chr10	109821549	109821551	3	*	Promoter (<=1kb)	10	109818248	109821556	3309	2	287877	NM_001105857	5	ENSRNOG00000036682	NM_001105857;NM_001128185	287877;303744	0;0	TRUE	FALSE	TRUE	FALSE	FALSE	TRUE	FALSE	FALSE	FALSE	Exon	yes	95_PromF5	0.893127	-0.479442	0.992531	0.681607	0.0165223	0.33594	8.34809e-05	0.135922	pyrroline-5-carboxylate reductase 1
cg30388759_BC21	cg30388759	yes	no		no	Lratd1	Lratd1_Promoter	chr6	39363525	39363527	3	*	Promoter (<=1kb)	6	39358985	39363458	4474	2	313969	NM_001127299	-67	ENSRNOG00000004084	NM_001127299	313969	0	FALSE	TRUE	TRUE	FALSE	FALSE	FALSE	FALSE	FALSE	FALSE	Promoter	yes	99_TSS2	0.901894	0.625012	0.985643	0.629243	0.013965	0.184559	0.000307715	0.180709	LRAT domain containing 1
cg30468686_BC21	cg30468686	yes	no		no	Id2	Id2_Intergenic_upstream	chr6	44428036	44428038	3	*	Distal Intergenic	6	44360077	44361908	1832	2	25587	NM_013060	-66128	ENSRNOG00000007237				FALSE	TRUE	FALSE	FALSE	FALSE	FALSE	FALSE	FALSE	TRUE	Intergenic_upstream	yes	38_EnhWk5	0.901944	0.0400978	0.93732	-0.402256	0.0139509	0.939886	0.00577003	0.429161	inhibitor of DNA binding 2
cg30490976_BC21	cg30490976	yes	no		no	Dcdc2c	Dcdc2c_Exon	chr6	47811575	47811577	3	*	Promoter (<=1kb)	6	47774060	47811853	37794	2	500637	NM_001195807	276	ENSRNOG00000008299	NM_001195807;NM_001013037	500637;246758	0;36449	TRUE	FALSE	TRUE	FALSE	FALSE	TRUE	FALSE	FALSE	FALSE	Exon	yes	88_BivProm2	0.944902	0.768487	0.961145	0.73676	0.00447004	0.0741931	0.00223519	0.0948221	doublecortin domain containing 2C
cg30498686_TC21	cg30498686	yes	no		no	Fam110c	Fam110c_Intergenic_downstream	chr6	50195548	50195550	3	*	Distal Intergenic	6	49968473	49974731	6259	1	500638	NM_001025051	227075	ENSRNOG00000005660				FALSE	TRUE	FALSE	FALSE	FALSE	FALSE	FALSE	FALSE	TRUE	Intergenic_downstream	yes	47_EnhA6	0.96857	-0.500104	0.999401	0.0497415	0.00146624	0.312383	5.37455e-07	0.925449	family with sequence similarity 110, member C
cg30499617_BC21	cg30499617	yes	no		no	Myt1l	Myt1l_Promoter	chr6	48445045	48445047	3	*	Promoter (7-8kb)	6	48452385	48843443	391059	1	116668	NM_053888	-7338	ENSRNOG00000004269				FALSE	TRUE	TRUE	FALSE	FALSE	FALSE	FALSE	FALSE	FALSE	Promoter	yes	60_EnhA19	0.988306	0.981242	0.994188	0.770296	0.000204329	0.000524471	5.05794e-05	0.0730857	myelin transcription factor 1-like
cg30581560_BC21	cg30581560	yes	no		no	Lrrn3	Lrrn3_fiveUTR	chr6	61404884	61404886	3	*	Promoter (<=1kb)	6	61374328	61405192	30865	2	81514	NM_030856	306	ENSRNOG00000006368	NM_030856	81514	0	TRUE	FALSE	TRUE	TRUE	FALSE	TRUE	FALSE	FALSE	FALSE	fiveUTR	yes	90_BivProm4	0.979784	-0.602979	0.997847	-0.344584	0.000608888	0.205148	6.9466e-06	0.503581	leucine rich repeat neuronal 3
cg30581568_TC21	cg30581568	yes	no		no	Lrrn3	Lrrn3_Promoter	chr6	61405296	61405298	3	*	Promoter (<=1kb)	6	61374328	61405192	30865	2	81514	NM_030856	-104	ENSRNOG00000006368	NM_030856	81514	0	FALSE	TRUE	TRUE	FALSE	FALSE	FALSE	FALSE	FALSE	FALSE	Promoter	yes	90_BivProm4	0.974343	0.90237	0.999931	0.900717	0.000978983	0.0138321	7.04435e-09	0.0142963	leucine rich repeat neuronal 3
cg30637984_TC11	cg30637984	yes	no		no	Nubpl	Nubpl_Intron	chr6	72915954	72915956	3	*	Intron (NM_001185025/299008, intron 3 of 10)	6	72891758	73147836	256079	1	299008	NM_001185025	24196	ENSRNOG00000027444	NM_001185025	299008	0	TRUE	FALSE	FALSE	FALSE	FALSE	FALSE	TRUE	FALSE	FALSE	Intron	yes	43_EnhA2	0.997694	0.729596	0.994085	0.196387	7.97163e-06	0.099792	5.23726e-05	0.709207	nucleotide binding protein-like
cg30674766_BC21	cg30674766	yes	no		no	Mbip	Mbip_Intergenic_downstream	chr6	77139218	77139220	3	*	Distal Intergenic	6	77226439	77243677	17239	2	362740	NM_001108712	104457	ENSRNOG00000008610				FALSE	TRUE	FALSE	FALSE	FALSE	FALSE	FALSE	FALSE	TRUE	Intergenic_downstream	yes	19_ReprPC3	0.972002	-0.750526	0.999723	0.251892	0.00116483	0.0855929	1.14837e-07	0.630154	MAP3K12 binding inhibitory protein 1
cg30843565_TC21	cg30843565	yes	no		no																															yes	96_PromF6	0.992829	0.0861766	0.982904	-0.550937	7.69432e-05	0.871055	0.000435914	0.257208
cg30843567_BC21	cg30843567	yes	no		no	Rdh11	Rdh11_Promoter	chr6	102371759	102371761	3	*	Promoter (<=1kb)	6	102356498	102372618	16121	2	362757	NM_001012193	857	ENSRNOG00000054770	NM_001012193	362757	0	TRUE	FALSE	TRUE	FALSE	FALSE	FALSE	TRUE	FALSE	FALSE	Promoter	yes	96_PromF6	0.996754	-0.238489	0.992113	0.0684294	1.57842e-05	0.649049	9.30678e-05	0.897516	retinol dehydrogenase 11
cg30916100_TC21	cg30916100	yes	no		no	Stk32a	Stk32a_Intergenic_upstream	chr18	37517206	37517208	3	*	Distal Intergenic	18	37597305	37706884	109580	1	364858	NM_001191894	-80097	ENSRNOG00000027066				FALSE	TRUE	FALSE	FALSE	FALSE	FALSE	FALSE	FALSE	TRUE	Intergenic_upstream	no		0.928434	-0.588405	0.917357	-0.784685	0.00749919	0.219251	0.00996267	0.06455	serine/threonine kinase 32A
cg30922743_BC21	cg30922743	yes	no		no	Esrrb	Esrrb_Exon	chr6	110452532	110452534	3	*	Exon (NM_001008516/299210, exon 5 of 6)	6	110410141	110455906	45766	1	299210	NM_001008516	42391	ENSRNOG00000010259	NM_001008516	299210	0	TRUE	FALSE	FALSE	FALSE	FALSE	TRUE	FALSE	FALSE	FALSE	Exon	yes	23_ReprPC7	0.966923	0.72084	0.968807	0.952288	0.00162301	0.106018	0.00144431	0.00336031	estrogen-related receptor beta
cg30925986_TC21	cg30925986	yes	no		no	Irf2bpl	Irf2bpl_Intergenic_downstream	chr6	110816878	110816880	3	*	Distal Intergenic	6	110901940	110904288	2349	2	314329	NM_001012470	87408	ENSRNOG00000011026				FALSE	TRUE	FALSE	FALSE	FALSE	FALSE	FALSE	FALSE	TRUE	Intergenic_downstream	yes	91_PromF1	0.971783	0.960056	0.986046	0.986894	0.00118309	0.00236146	0.000290707	0.000256512	interferon regulatory factor 2 binding protein-like
cg30942357_BC11	cg30942357	yes	no		no	Nrxn3	Nrxn3_Intron	chr6	112359557	112359559	3	*	Intron (NM_053817/116508, intron 4 of 22)	6	112133204	114067564	1934361	1	116508	NM_053817	226353	ENSRNOG00000047574	NM_053817	116508	0	TRUE	FALSE	FALSE	FALSE	FALSE	FALSE	TRUE	FALSE	FALSE	Intron	yes	89_BivProm3	0.998529	0.231123	0.999023	0.248197	3.24261e-06	0.659489	1.43198e-06	0.63535	neurexin 3
cg30951585_BC11	cg30951585	yes	no		no	Dio2	Dio2_Exon	chr6	114488802	114488804	3	*	Promoter (<=1kb)	6	114475157	114489443	14287	2	65162	NM_031720	639		NM_031720	65162	0	TRUE	FALSE	TRUE	FALSE	FALSE	TRUE	FALSE	FALSE	FALSE	Exon	yes	90_BivProm4	0.989203	0.670291	0.987585	0.880169	0.000174245	0.145141	0.000230237	0.0206789	iodothyronine deiodinase 2
cg31046264_TC21	cg31046264	yes	no		no	Asb2	Asb2_Exon	chr6	127230789	127230791	3	*	Exon (NM_001011984/299266, exon 3 of 10)	6	127212325	127248247	35923	2	299266	NM_001011984	17456	ENSRNOG00000051619	NM_001011984	299266	0	TRUE	FALSE	FALSE	FALSE	FALSE	TRUE	TRUE	FALSE	FALSE	Exon	yes	91_PromF1	0.906257	0.997993	0.945832	0.982292	0.0127697	6.03744e-06	0.00432173	0.000467568	ankyrin repeat and SOCS box-containing 2
cg31055244_BC11	cg31055244	yes	no		no																															yes	87_BivProm1	0.93821	-0.318441	0.988838	0.768296	0.00560909	0.538484	0.0001862	0.0743103
cg31119523_TC11	cg31119523	yes	no		no	RGD1566401	RGD1566401_Promoter	chr6	133649526	133649528	3	*	Promoter (9-10kb)	6	133658937	133691129	32193	1	500717	NR_131064	-9409					FALSE	TRUE	TRUE	FALSE	FALSE	FALSE	FALSE	FALSE	FALSE	Promoter	yes	12_HET5	0.998124	0.666404	0.983695	-0.0585333	5.27295e-06	0.148367	0.000396636	0.9123	similar to GTL2, imprinted maternally expressed untranslated
cg31119708_TC21	cg31119708	yes	no		no	RGD1566401	RGD1566401_Intron	chr6	133659953	133659955	3	*	Intron (NR_131064/500717, intron 1 of 8)	6	133658937	133691129	32193	1	500717	NR_131064	1016		NR_131064	500717	0	TRUE	FALSE	FALSE	FALSE	FALSE	FALSE	TRUE	FALSE	FALSE	Intron	yes	90_BivProm4	0.919117	-0.898574	0.932477	-0.378957	0.00954845	0.0149092	0.00668513	0.458775	similar to GTL2, imprinted maternally expressed untranslated
cg31119723_BC21	cg31119723	yes	no		no	RGD1566401	RGD1566401_Intron	chr6	133660338	133660340	3	*	Intron (NR_131064/500717, intron 1 of 8)	6	133658937	133691129	32193	1	500717	NR_131064	1401		NR_131064	500717	0	TRUE	FALSE	FALSE	FALSE	FALSE	FALSE	TRUE	FALSE	FALSE	Intron	yes	90_BivProm4	0.906906	0.301106	0.953124	0.855423	0.0125963	0.561991	0.00324459	0.0298426	similar to GTL2, imprinted maternally expressed untranslated
cg31121550_TC21	cg31121550	yes	no		no	Mir411	Mir411_Promoter	chr6	133858734	133858736	3	*	Promoter (<=1kb)	6	133858849	133858924	76	1	100314107	NR_032275	-113	ENSRNOG00000035574	NR_032124;NR_032275;NR_037345;NR_031943;NR_037372;NR_032272;NR_031769;NR_032294;NR_031776	100314168;100314107;100526578;100314064;100526594;100314173;100313969;100314176;100313973	1034;-113;0;0;0;0;-2463;-2762;-3432	FALSE	TRUE	TRUE	FALSE	FALSE	FALSE	FALSE	FALSE	FALSE	Promoter	yes	84_znf1	0.95273	-0.667816	0.948848	-0.345695	0.00329884	0.147192	0.0038579	0.502114	microRNA 411
cg31129623_TC21	cg31129623	yes	no		no	Dio3	Dio3_Intergenic_downstream	chr6	134728289	134728291	3	*	Distal Intergenic	6	134627278	134629139	1862	1	29475	NM_017210	101011	ENSRNOG00000052017				FALSE	TRUE	FALSE	FALSE	FALSE	FALSE	FALSE	FALSE	TRUE	Intergenic_downstream	yes	21_ReprPC5	0.932167	0.492808	0.977887	0.427367	0.00674595	0.32063	0.000728061	0.397978	iodothyronine deiodinase 3
cg31164461_TC21	cg31164461	yes	no		no	Zbtb42	Zbtb42_Exon	chr6	137243958	137243960	3	*	Promoter (<=1kb)	6	137243185	137245313	2129	1	691556	NM_001126302	773	ENSRNOG00000037562	NM_001126302	691556	0	TRUE	FALSE	TRUE	FALSE	FALSE	TRUE	FALSE	FALSE	FALSE	Exon	yes	95_PromF5	0.869513	0.884709	0.924565	0.865148	0.0244292	0.0191717	0.00832097	0.0260513	zinc finger and BTB domain containing 42
cg31286694_TC21	cg31286694	yes	no		no	Hecw1	Hecw1_Exon	chr17	53489534	53489536	3	*	Exon (NM_001106117/291209, exon 11 of 28)	17	53231343	53773657	542315	1	291209	NM_001106117	258191	ENSRNOG00000016046	NM_001106117	291209	0	TRUE	FALSE	FALSE	FALSE	FALSE	TRUE	FALSE	FALSE	FALSE	Exon	yes	23_ReprPC7	0.981966	0.993259	0.99757	0.984029	0.000484921	6.80175e-05	8.84758e-06	0.000380554	HECT, C2 and WW domain containing E3 ubiquitin protein ligase 1
cg31470362_BC21	cg31470362	yes	no		no	Tfap2a	Tfap2a_Intergenic_downstream	chr17	25541436	25541438	3	*	Distal Intergenic	17	24654902	24670424	15523	1	306862	NM_001107345	886534	ENSRNOG00000015522				FALSE	TRUE	FALSE	FALSE	FALSE	FALSE	FALSE	FALSE	TRUE	Intergenic_downstream	yes	29_Acet4	0.986678	-0.296586	0.999623	-0.481428	0.000265014	0.568165	2.13365e-07	0.333648	transcription factor AP-2 alpha
cg31588343_BC21	cg31588343	yes	no		no	Shc3	Shc3_Promoter	chr17	13665009	13665011	3	*	Promoter (5-6kb)	17	13670520	13791043	120524	1	114858	NM_001105743	-5509	ENSRNOG00000014366				FALSE	TRUE	TRUE	FALSE	FALSE	FALSE	FALSE	FALSE	FALSE	Promoter	yes	37_EnhWk4	0.964643	0.67164	0.980091	0.192578	0.00185304	0.144028	0.000590617	0.714705	SHC adaptor protein 3
cg31629574_TC21	cg31629574	yes	no		no	Unc5a	Unc5a_Intergenic_upstream	chr17	10227927	10227929	3	*	Distal Intergenic	17	10153994	10208360	54367	2	60629	NM_022206	-19567	ENSRNOG00000059840				FALSE	TRUE	FALSE	FALSE	FALSE	FALSE	FALSE	FALSE	TRUE	Intergenic_upstream	yes	21_ReprPC5	0.984734	-0.319239	0.970688	0.495308	0.00034781	0.53741	0.0012762	0.317795	unc-5 netrin receptor A
cg31745777_TC21	cg31745777	yes	no		no	RGD1566325	RGD1566325_Promoter	chr1	37888941	37888943	3	*	Promoter (<=1kb)	1	37878318	37888863	10546	2	498682	NM_001346428	-78		NM_001346428	498682	-78	FALSE	TRUE	TRUE	FALSE	FALSE	FALSE	FALSE	FALSE	FALSE	Promoter	yes		0.942588	0.757557	0.988367	-0.632511	0.00484952	0.0810427	0.000202209	0.177758	similar to regulator of sex-limitation candidate 16
cg31779568_BC21	cg31779568	yes	no		no	Irx1	Irx1_Intergenic_downstream	chr1	34412136	34412138	3	*	Distal Intergenic	1	33910912	33916741	5830	1	306659	NM_001107331	501224	ENSRNOG00000033609				FALSE	TRUE	FALSE	FALSE	FALSE	FALSE	FALSE	FALSE	TRUE	Intergenic_downstream	yes	26_Acet1	0.969429	0.907428	0.998592	0.285801	0.00138761	0.0124578	2.97051e-06	0.582971	iroquois homeobox 1
cg31804835_BC21	cg31804835	yes	no		no	Erap1	Erap1_Promoter	chr2	1411199	1411201	3	*	Promoter (<=1kb)	2	1410941	1449734	38794	1	80897	NM_030836	258	ENSRNOG00000009997	NM_030836	80897	0	TRUE	FALSE	TRUE	FALSE	FALSE	FALSE	TRUE	FALSE	FALSE	Promoter	yes	94_PromF4	0.937031	0.709175	0.984917	0.620228	0.00582277	0.11457	0.000339523	0.188953	endoplasmic reticulum aminopeptidase 1
cg31852127_TC21	cg31852127	yes	no		no	Mir9-2	Mir9-2_Intergenic_upstream	chr2	11677887	11677889	3	*	Distal Intergenic	2	11884671	11884757	87	1	100313995	NR_031813	-206782					FALSE	TRUE	FALSE	FALSE	FALSE	FALSE	FALSE	FALSE	TRUE	Intergenic_upstream	yes	95_PromF5	0.8843	0.888065	0.999255	0.541214	0.0193054	0.0180928	8.32221e-07	0.267443	microRNA 9-2
cg31899468_TC11	cg31899468	yes	no		no	Ankrd34b	Ankrd34b_Promoter	chr2	22000016	22000018	3	*	Promoter (<=1kb)	2	22000106	22016030	15925	1	499506	NM_001109174	-88	ENSRNOG00000040166	NM_001109174	499506	0	FALSE	TRUE	TRUE	FALSE	FALSE	FALSE	FALSE	FALSE	FALSE	Promoter	yes	87_BivProm1	0.892121	0.72902	0.99438	0.171325	0.0168292	0.100196	4.72944e-05	0.745527	ankyrin repeat domain 34B
cg32055891_TC21	cg32055891	yes	no		no	Pde4d	Pde4d_Intron	chr2	41138994	41138996	3	*	Intron (NM_001113329/24627, intron 2 of 15)	2	40219999	41464111	1244113	1	24627	NM_001113329	918995	ENSRNOG00000042536	NM_001113329;NM_001113328;NM_001113332;NM_017032	24627;24627;24627;24627	0;0;0;0	TRUE	FALSE	FALSE	FALSE	FALSE	FALSE	TRUE	FALSE	FALSE	Intron	yes	28_Acet3	0.959959	0.546774	0.978594	0.209148	0.00237285	0.261571	0.000682441	0.690853	phosphodiesterase 4D
cg32191781_TC11	cg32191781	yes	no		no	Fezf2	Fezf2_Promoter	chr15	12826247	12826249	3	*	Promoter (1-2kb)	15	12827707	12831496	3790	1	305719	NM_001107251	-1458	ENSRNOG00000009206	NM_001107251	305719	0	FALSE	TRUE	TRUE	FALSE	FALSE	FALSE	FALSE	FALSE	FALSE	Promoter	yes	17_ReprPC1	0.929534	0.612337	0.995963	0.440776	0.00727325	0.196294	2.44135e-05	0.381654	Fez family zinc finger 2
cg32244159_TC11	cg32244159	yes	no		no	Camk2g	Camk2g_Exon	chr15	3993097	3993099	3	*	Exon (NM_133605/171140, exon 20 of 21)	15	3936786	3993868	57083	1	171140	NM_133605	56311	ENSRNOG00000009783	NM_133605;NM_001105740	171140;114002	0;0	TRUE	FALSE	FALSE	FALSE	FALSE	TRUE	FALSE	FALSE	FALSE	Exon	yes	65_TxEnh4	0.935434	0.872698	0.986242	0.85648	0.00611853	0.0232773	0.000282604	0.029419	calcium/calmodulin-dependent protein kinase II gamma
cg32255975_TC21	cg32255975	yes	no		no	Zfp503	Zfp503_Intergenic_downstream	chr15	2399459	2399461	3	*	Distal Intergenic	15	2374582	2378370	3789	1	305687	NM_001107250	24877	ENSRNOG00000014237				FALSE	TRUE	FALSE	FALSE	FALSE	FALSE	FALSE	FALSE	TRUE	Intergenic_downstream	yes	36_EnhWk3	0.999191	-0.0659056	0.975331	0.606592	9.82061e-07	0.901285	0.000905318	0.201711	zinc finger protein 503
cg32333458_TC21	cg32333458	yes	no		no	Nt5dc2	Nt5dc2_Intergenic_downstream	chr16	7224833	7224835	3	*	Distal Intergenic	16	7212488	7220541	8054	1	290558	NM_001009271	12345	ENSRNOG00000018358	NM_001009271	290558	0	FALSE	TRUE	FALSE	FALSE	FALSE	FALSE	FALSE	FALSE	TRUE	Intergenic_downstream	yes	71_TxWk2	0.996356	0.93614	0.943162	0.87592	1.98908e-05	0.00598702	0.0047541	0.0221385	5'-nucleotidase domain containing 2
cg32385847_TC21	cg32385847	yes	no		no	Ghitm	Ghitm_Intergenic_upstream	chr16	14580435	14580437	3	*	Distal Intergenic	16	14371532	14382615	11084	2	290596	NM_001005908	-197820	ENSRNOG00000013961				FALSE	TRUE	FALSE	FALSE	FALSE	FALSE	FALSE	FALSE	TRUE	Intergenic_upstream	yes	23_ReprPC7	0.992814	-0.744315	0.997454	-0.693112	7.72696e-05	0.0897044	9.71112e-06	0.126819	growth hormone inducible transmembrane protein
cg32426828_TC21	cg32426828	yes	no		no	Ddhd1	Ddhd1_Intergenic_upstream	chr15	20337911	20337913	3	*	Distal Intergenic	15	19965184	20032191	67008	2	305816	NM_001033066	-305720	ENSRNOG00000009481				FALSE	TRUE	FALSE	FALSE	FALSE	FALSE	FALSE	FALSE	TRUE	Intergenic_upstream	yes	45_EnhA4	0.986282	-0.726637	0.99182	0.280924	0.000280978	0.101877	0.000100093	0.589699	DDHD domain containing 1
cg32431625_TC21	cg32431625	yes	no		no	Bmp4	Bmp4_Intergenic_upstream	chr15	20920164	20920166	3	*	Distal Intergenic	15	20776216	20779802	3587	2	25296	NM_012827	-140362	ENSRNOG00000009694				FALSE	TRUE	FALSE	FALSE	FALSE	FALSE	FALSE	FALSE	TRUE	Intergenic_upstream	yes	54_EnhA13	0.963005	-0.177083	0.987492	0.0384056	0.00202766	0.737152	0.000233708	0.94242	bone morphogenetic protein 4
cg32456609_BC21	cg32456609	yes	no		no	Otx2	Otx2_Intergenic_upstream	chr15	25617816	25617818	3	*	Distal Intergenic	15	25516697	25526281	9585	2	305858	NM_001100566	-91535	ENSRNOG00000048322				FALSE	TRUE	FALSE	FALSE	FALSE	FALSE	FALSE	FALSE	TRUE	Intergenic_upstream	yes	59_EnhA18	0.918345	0.169925	0.997726	-0.612202	0.00972908	0.747565	7.75109e-06	0.196421	orthodenticle homeobox 2
cg32458798_TC21	cg32458798	yes	no		no	Exoc5	Exoc5_Intergenic_downstream	chr15	25861549	25861551	3	*	Distal Intergenic	15	25888757	25933302	44546	2	60627	NM_022204	71751	ENSRNOG00000013804				FALSE	TRUE	FALSE	FALSE	FALSE	FALSE	FALSE	FALSE	TRUE	Intergenic_downstream	yes	19_ReprPC3	0.991125	0.996968	0.99892	-0.368875	0.000117786	1.37751e-05	1.74757e-06	0.471784	exocyst complex component 5
cg32459830_TC21	cg32459830	yes	no		no	Naa30	Naa30_Intergenic_upstream	chr15	25991643	25991645	3	*	Distal Intergenic	15	26033791	26052753	18963	1	498489	NM_001109099	-42146	ENSRNOG00000014192				FALSE	TRUE	FALSE	FALSE	FALSE	FALSE	FALSE	FALSE	TRUE	Intergenic_upstream	yes	27_Acet2	0.987882	0.197519	0.998153	-0.310938	0.00021938	0.707575	5.11548e-06	0.548624	N(alpha)-acetyltransferase 30, NatC catalytic subunit
cg32482388_BC21	cg32482388	yes	no		no	Sall2	Sall2_Exon	chr15	28731937	28731939	3	*	Exon (NM_001107262/305854, exon 2 of 2)	15	28728471	28746042	17572	2	305854	NM_001107262	14103	ENSRNOG00000013287	NM_001107262	305854	0	TRUE	FALSE	FALSE	FALSE	FALSE	TRUE	FALSE	FALSE	FALSE	Exon	yes	66_TxEnh5	0.984061	0.999794	0.998505	0.987679	0.000379074	6.35799e-08	3.35289e-06	0.000226793	spalt-like transcription factor 2
cg32483694_BC21	cg32483694	yes	no		no	Olr1645	Olr1645_Exon	chr15	28934665	28934667	3	*	Promoter (<=1kb)	15	28934265	28935269	1005	2	290056	NM_001000102	602	ENSRNOG00000039434	NM_001000102	290056	0	TRUE	FALSE	TRUE	FALSE	FALSE	TRUE	FALSE	FALSE	FALSE	Exon	yes	9_HET2	0.979632	-0.77275	0.999839	-0.0981362	0.000618038	0.0715962	3.88224e-08	0.853268	olfactory receptor 1645
cg32554325_BC21	cg32554325	yes	no		no	Mtmr6	Mtmr6_Intergenic_downstream	chr15	40699301	40699303	3	*	Distal Intergenic	15	40558963	40597309	38347	1	305935	NM_001107268	140338	ENSRNOG00000012918				FALSE	TRUE	FALSE	FALSE	FALSE	FALSE	FALSE	FALSE	TRUE	Intergenic_downstream	yes	47_EnhA6	0.991336	0.0612464	0.975261	0.505111	0.000112267	0.908245	0.000910445	0.30677	myotubularin related protein 6
cg32557715_BC21	cg32557715	yes	no		no	Spata13	Spata13_Exon	chr15	41008725	41008727	3	*	Exon (NM_001191686/305938, exon 3 of 13)	15	40937731	41063117	125387	1	305938	NM_001191686	70994	ENSRNOG00000013707	NM_001191686	305938	0	TRUE	FALSE	FALSE	FALSE	FALSE	TRUE	FALSE	FALSE	FALSE	Exon	yes	67_TxEnh6	0.96776	-0.391066	0.974479	-0.313319	0.00154241	0.443304	0.000968682	0.545401	spermatogenesis associated 13
cg32584578_TC21	cg32584578	yes	no		no	Tdh	Tdh_Exon	chr15	46671637	46671639	3	*	Exon (NM_001106044/290315, exon 5 of 9)	15	46667926	46681467	13542	2	290315	NM_001106044	9828	ENSRNOG00000011342	NM_001106044	290315	0	TRUE	FALSE	FALSE	FALSE	FALSE	TRUE	FALSE	FALSE	FALSE	Exon	no	55_EnhA14	0.996639	-0.124894	0.998661	0.861665	1.69222e-05	0.813633	2.68964e-06	0.0273812	L-threonine dehydrogenase
cg32885604_BC21	cg32885604	yes	no		no	Spry2	Spry2_Promoter	chr15	90175585	90175587	3	*	Promoter (<=1kb)	15	90172967	90175802	2836	2	306141	NM_001012046	215	ENSRNOG00000010058	NM_001012046	306141	0	TRUE	FALSE	TRUE	FALSE	FALSE	FALSE	TRUE	FALSE	FALSE	Promoter	yes	93_PromF3	0.945439	0.821105	0.984587	-0.865903	0.00438414	0.0451424	0.000354491	0.0257672	sprouty RTK signaling antagonist 2
cg32913110_BC21	cg32913110	yes	no		no	Slitrk5	Slitrk5_Promoter	chr15	96821057	96821059	3	*	Promoter (<=1kb)	15	96821832	96826653	4822	1	306152	NM_001107284	-773	ENSRNOG00000009649	NM_001107284	306152	0	FALSE	TRUE	TRUE	FALSE	FALSE	FALSE	FALSE	FALSE	FALSE	Promoter	yes	88_BivProm2	0.973344	-0.293946	0.974244	0.272461	0.00105635	0.57178	0.000986493	0.601422	SLIT and NTRK-like family, member 5
cg32913160_TC21	cg32913160	yes	no		no																															yes	88_BivProm2	0.977484	-0.14759	0.999274	0.706117	0.000754738	0.780223	7.90152e-07	0.11686
cg32950457_BC21	cg32950457	yes	no		no	Tgds	Tgds_Intergenic_downstream	chr15	103235581	103235583	3	*	Distal Intergenic	15	103319268	103340239	20972	2	306164	NM_001107286	104656	ENSRNOG00000009661				FALSE	TRUE	FALSE	FALSE	FALSE	FALSE	FALSE	FALSE	TRUE	Intergenic_downstream	yes	22_ReprPC6	0.994628	-0.223163	0.999724	-0.0900794	4.32069e-05	0.670813	1.14381e-07	0.865246	TDP-glucose 4,6-dehydratase
cg32965804_BC21	cg32965804	yes	no		no	Hs6st3	Hs6st3_Exon	chr15	104449059	104449061	3	*	Promoter (<=1kb)	15	104448479	105254540	806062	1	364476	NM_001271404	580	ENSRNOG00000037886	NM_001271404	364476	0	TRUE	FALSE	TRUE	FALSE	FALSE	TRUE	FALSE	FALSE	FALSE	Exon	yes	87_BivProm1	0.87873	0.840611	0.970805	-0.328726	0.0211679	0.0360825	0.00126607	0.524673	heparan sulfate 6-O-sulfotransferase 3
cg33140673_BC21	cg33140673	yes	no		no	Basp1	Basp1_Intergenic_downstream	chr2	73651674	73651676	3	*	Distal Intergenic	2	77586424	77632626	46203	2	64160	NM_022300	3980950	ENSRNOG00000046313				FALSE	TRUE	FALSE	FALSE	FALSE	FALSE	FALSE	FALSE	TRUE	Intergenic_downstream	yes	58_EnhA17	0.985077	-0.40765	0.999003	0.380864	0.000332388	0.422397	1.49144e-06	0.456327	brain abundant, membrane attached signal protein 1
cg33272921_BC21	cg33272921	yes	no		no	Atp6v1c1	Atp6v1c1_Intergenic_upstream	chr7	77585296	77585298	3	*	Distal Intergenic	7	77678968	77716408	37441	1	299971	NM_001011992	-93670	ENSRNOG00000004846				FALSE	TRUE	FALSE	FALSE	FALSE	FALSE	FALSE	FALSE	TRUE	Intergenic_upstream	yes	43_EnhA2	0.982037	-0.0652328	0.994497	0.604071	0.000481081	0.90229	4.53448e-05	0.204107	ATPase H+ transporting V1 subunit C1
cg33291654_BC11	cg33291654	yes	no		no																															yes	94_PromF4	0.819367	0.95229	0.993748	0.313553	0.0459954	0.00336008	5.85161e-05	0.545085
cg33401737_BC21	cg33401737	yes	no		no		NA_Intergenic_upstream	chr7	101373989	101373991	3	*	Distal Intergenic	7	101198295	101219063	20769	2	362921	NM_001008878	-154926					FALSE	TRUE	FALSE	FALSE	FALSE	FALSE	FALSE	FALSE	TRUE	Intergenic_upstream	yes	42_EnhA1	0.986112	0.239611	0.999271	0.861783	0.000287958	0.647462	7.96892e-07	0.0273358
cg33401739_TC21	cg33401739	yes	no		no		NA_Intergenic_upstream	chr7	101374090	101374092	3	*	Distal Intergenic	7	101198295	101219063	20769	2	362921	NM_001008878	-155027					FALSE	TRUE	FALSE	FALSE	FALSE	FALSE	FALSE	FALSE	TRUE	Intergenic_upstream	yes	91_PromF1	0.977722	0.830942	0.999385	0.911512	0.000738964	0.0404551	5.67878e-07	0.0113989
cg33401740_TC21	cg33401740	yes	no		no		NA_Intergenic_upstream	chr7	101374095	101374097	3	*	Distal Intergenic	7	101198295	101219063	20769	2	362921	NM_001008878	-155032					FALSE	TRUE	FALSE	FALSE	FALSE	FALSE	FALSE	FALSE	TRUE	Intergenic_upstream	yes	91_PromF1	0.99745	-0.544734	0.999953	-0.591456	9.74378e-06	0.26372	3.37017e-09	0.216267
cg33461601_TC21	cg33461601	yes	no		no	Kcnk9	Kcnk9_Intergenic_downstream	chr7	112937057	112937059	3	*	Distal Intergenic	7	113903756	113937655	33900	2	84429	NM_053405	1000596	ENSRNOG00000009265				FALSE	TRUE	FALSE	FALSE	FALSE	FALSE	FALSE	FALSE	TRUE	Intergenic_downstream	yes	88_BivProm2	0.990515	0.364298	0.984858	-0.381831	0.000134522	0.477727	0.000342166	0.455088	potassium two pore domain channel subfamily K member 9
cg33471993_TC21	cg33471993	yes	no		no	Trappc9	Trappc9_Exon	chr7	114305820	114305822	3	*	Exon (NM_001034156/315059, exon 2 of 14)	7	113986363	114309090	322728	2	315059	NM_001034156	3268		NM_001034156	315059	0	TRUE	FALSE	FALSE	FALSE	FALSE	TRUE	FALSE	FALSE	FALSE	Exon	yes	81_TxEx2	0.966937	0.958678	0.977855	0.995616	0.00162165	0.00252604	0.00073015	2.87921e-05	trafficking protein particle complex subunit 9
cg33473454_BC21	cg33473454	yes	no		no	Ago2	Ago2_Intergenic_upstream	chr7	114392942	114392944	3	*	Distal Intergenic	7	114339607	114377277	37671	2	59117	NM_021597	-15665	ENSRNOG00000008533				FALSE	TRUE	FALSE	FALSE	FALSE	FALSE	FALSE	FALSE	TRUE	Intergenic_upstream	yes		0.95836	0.942803	0.96615	-0.536063	0.00256477	0.00481375	0.00169931	0.272927	argonaute RISC catalytic component 2
cg33478875_BC21	cg33478875	yes	no		no	Gpr20	Gpr20_Exon	chr7	114944803	114944805	3	*	Promoter (<=1kb)	7	114944282	114945344	1063	2	60667	NM_022216	539	ENSRNOG00000007795	NM_022216	60667	0	TRUE	FALSE	TRUE	FALSE	FALSE	TRUE	FALSE	FALSE	FALSE	Exon	yes	23_ReprPC7	0.879738	-0.631014	0.999963	-0.421729	0.0208248	0.179107	2.00937e-09	0.404909	G protein-coupled receptor 20
cg33496281_BC21	cg33496281	yes	no		no	Ly6h	Ly6h_fiveUTR	chr7	116607067	116607069	3	*	Promoter (<=1kb)	7	116605556	116607408	1853	2	300025	NM_001134839	339	ENSRNOG00000007334	NM_001134839	300025	0	TRUE	FALSE	TRUE	TRUE	FALSE	TRUE	FALSE	FALSE	FALSE	fiveUTR	yes	88_BivProm2	0.874929	0.33574	0.939407	0.602776	0.0224859	0.515313	0.00539597	0.205342	lymphocyte antigen 6 family member H
cg33508660_BC21	cg33508660	yes	no		no	Oplah	Oplah_Intron	chr7	117365172	117365174	3	*	Intron (NM_053904/116684, intron 1 of 26)	7	117353954	117369159	15206	2	116684	NM_053904	3985	ENSRNOG00000011781	NM_053904	116684	0	TRUE	FALSE	FALSE	FALSE	FALSE	FALSE	TRUE	FALSE	FALSE	Intron	yes	95_PromF5	0.946201	-0.878363	0.974245	0.79626	0.00426366	0.0212933	0.000986433	0.0580364	5-oxoprolinase (ATP-hydrolysing)
cg33516211_TC21	cg33516211	yes	no		no	Lrrc24	Lrrc24_threeUTR	chr7	117786796	117786798	3	*	Promoter (<=1kb)	7	117779733	117786872	7140	2	362945	NM_001135896	74	ENSRNOG00000016204	NM_001135896;NM_001007751;NM_173122	362945;362946;500901	0;0;0	TRUE	FALSE	TRUE	FALSE	TRUE	TRUE	TRUE	FALSE	FALSE	threeUTR	yes	95_PromF5	0.883956	-0.648442	0.921271	0.672194	0.019418	0.163665	0.00905342	0.143573	leucine rich repeat containing 24
cg33535566_TC21	cg33535566	yes	no		no	Tmprss6	Tmprss6_Intron	chr7	119659965	119659967	3	*	Intron (NM_001130556/315388, intron 18 of 18)	7	119659324	119689938	30615	2	315388	NM_001130556	29971	ENSRNOG00000000184	NM_001134529;NM_001130556	300317;315388	0;0	TRUE	FALSE	FALSE	FALSE	FALSE	FALSE	TRUE	FALSE	FALSE	Intron	yes	23_ReprPC7	0.895118	0.785229	0.927474	-0.519596	0.0159236	0.0642366	0.00769928	0.290746	transmembrane serine protease 6
cg33548521_TC11	cg33548521	yes	no		no	Pick1	Pick1_Intron	chr7	120479058	120479060	3	*	Intron (NM_053460/84591, intron 5 of 11)	7	120465472	120484824	19353	1	84591	NM_053460	13586	ENSRNOG00000011507	NM_053460	84591	0	TRUE	FALSE	FALSE	FALSE	FALSE	FALSE	TRUE	FALSE	FALSE	Intron	yes	69_TxEnh8	0.912984	0.662778	0.954193	0.0582503	0.0110283	0.151403	0.00309931	0.912723	protein interacting with PRKCA 1
cg33550371_BC21	cg33550371	yes	no		no	Maff	Maff_fiveUTR	chr7	120589894	120589896	3	*	5' UTR	7	120580743	120592095	11353	1	366960	NM_001130573	9151	ENSRNOG00000012886	NM_001130573;NM_001173370	366960;362959	0;0	TRUE	FALSE	FALSE	TRUE	FALSE	TRUE	FALSE	FALSE	FALSE	fiveUTR	yes	68_TxEnh7	0.97781	0.885273	0.972101	-0.329544	0.000733142	0.0189884	0.00115665	0.523578	MAF bZIP transcription factor F
cg33622327_BC21	cg33622327	yes	no		no	RGD1304694	RGD1304694_Intron	chr7	125861082	125861084	3	*	Intron (NM_001271047/362974, intron 7 of 9)	7	125857046	125893168	36123	2	362974	NM_001271047	32084	ENSRNOG00000031269	NM_001271047;NR_037390	362974;100526607	0;227	TRUE	FALSE	FALSE	FALSE	FALSE	FALSE	TRUE	FALSE	FALSE	Intron	yes	65_TxEnh4	0.890945	0.378813	0.970774	0.605606	0.017191	0.45896	0.00126872	0.202647	similar to CG9646-PA
cg33636775_TC11	cg33636775	yes	no		no	Cerk	Cerk_Intergenic_downstream	chr7	126912909	126912911	3	*	Distal Intergenic	7	127015162	127058056	42895	2	300129	NM_001134861	145145	ENSRNOG00000017022				FALSE	TRUE	FALSE	FALSE	FALSE	FALSE	FALSE	FALSE	TRUE	Intergenic_downstream	yes	88_BivProm2	0.93614	0.427282	0.947329	0.546149	0.00598691	0.398081	0.00408828	0.262229	ceramide kinase
cg33640209_TC21	cg33640209	yes	no		no	Cerk	Cerk_Intergenic_upstream	chr7	127101088	127101090	3	*	Distal Intergenic	7	127015162	127058056	42895	2	300129	NM_001134861	-43032	ENSRNOG00000017022				FALSE	TRUE	FALSE	FALSE	FALSE	FALSE	FALSE	FALSE	TRUE	Intergenic_upstream	yes	65_TxEnh4	0.957803	-0.495227	0.976398	-0.593113	0.00263333	0.317886	0.000829042	0.214654	ceramide kinase
cg33662142_BC21	cg33662142	yes	no		no	Zdhhc25	Zdhhc25_Intergenic_upstream	chr7	129584571	129584573	3	*	Distal Intergenic	7	129595192	129596424	1233	1	300323	NM_001039333	-10619	ENSRNOG00000046044				FALSE	TRUE	FALSE	FALSE	FALSE	FALSE	FALSE	FALSE	TRUE	Intergenic_upstream	yes	17_ReprPC1	0.866288	0.459315	0.996556	-0.488926	0.0256231	0.359479	1.7767e-05	0.32505	zinc finger, DHHC-type containing 25
cg33779575_TC11	cg33779575	yes	no		no	Wnt10b	Wnt10b_Exon	chr7	140449279	140449281	3	*	Exon (NM_001108111/315294, exon 5 of 5)	7	140448465	140454268	5804	2	315294	NM_001108111	4987	ENSRNOG00000061238	NM_001108111	315294	0	TRUE	FALSE	FALSE	FALSE	FALSE	TRUE	FALSE	FALSE	FALSE	Exon	yes	89_BivProm3	0.968703	0.9184	0.981846	0.560721	0.00145395	0.00971612	0.000491377	0.247066	Wnt family member 10B
cg33779580_TC21	cg33779580	yes	no		no																															yes	89_BivProm3	0.940703	0.980453	0.964742	0.951811	0.00517003	0.000569375	0.00184273	0.00342727
cg33802484_TC21	cg33802484	yes	no		no	Atf1	Atf1_Exon	chr7	141905534	141905536	3	*	Exon (NM_001100895/315305, exon 3 of 7)	7	141882261	141924790	42530	1	315305	NM_001100895	23273	ENSRNOG00000061088	NM_001100895	315305	0	TRUE	FALSE	FALSE	FALSE	FALSE	TRUE	FALSE	FALSE	FALSE	Exon	yes	78_Tx7	0.990951	-0.529366	0.984181	0.625821	0.000122465	0.280122	0.000373381	0.183821	activating transcription factor 1
cg33838605_BC21	cg33838605	yes	no		no	Hoxc11	Hoxc11_Promoter	chr7	144558328	144558330	3	*	Promoter (7-8kb)	7	144565392	144568580	3189	1	100911859	NM_001308639	-7062	ENSRNOG00000016141				FALSE	TRUE	TRUE	FALSE	FALSE	FALSE	FALSE	FALSE	FALSE	Promoter	yes	88_BivProm2	0.99593	0.787253	0.992672	-0.557104	2.4818e-05	0.0630775	8.0348e-05	0.250797	homeobox C11
cg33840081_TC11	cg33840081	yes	no		no	Hoxc5	Hoxc5_Promoter	chr7	144628704	144628706	3	*	Promoter (<=1kb)	7	144628120	144631542	3423	1	315341	NM_001108116	584	ENSRNOG00000016598	NM_001108116;NR_032748	315341;100314129	0;-313	TRUE	FALSE	TRUE	FALSE	FALSE	FALSE	TRUE	FALSE	FALSE	Promoter	yes	90_BivProm4	0.880486	0.845904	0.926675	0.880839	0.0205718	0.033789	0.00786772	0.020453	homeo box C5
cg33845263_TC11	cg33845263	yes	no		no	Ppp1r1a	Ppp1r1a_Promoter	chr7	145154269	145154271	3	*	Promoter (<=1kb)	7	145146480	145154131	7652	2	58977	NM_022676	-138	ENSRNOG00000036827	NM_022676	58977	0	FALSE	TRUE	TRUE	FALSE	FALSE	FALSE	FALSE	FALSE	FALSE	Promoter	yes	99_TSS2	0.876246	0.484255	0.994066	0.296624	0.022025	0.330397	5.27202e-05	0.568113	protein phosphatase 1, regulatory (inhibitor) subunit 1A
cg33900633_BC21	cg33900633	yes	no		no	Grin2a	Grin2a_Exon	chr10	5710288	5710290	3	*	Exon (NM_012573/24409, exon 3 of 14)	10	5707806	6119897	412092	1	24409	NM_012573	2482	ENSRNOG00000033942	NM_012573	24409	0	TRUE	FALSE	FALSE	FALSE	FALSE	TRUE	FALSE	FALSE	FALSE	Exon	yes	17_ReprPC1	0.941455	-0.545907	0.995633	-0.394388	0.00504102	0.262483	2.8563e-05	0.43909	glutamate ionotropic receptor NMDA type subunit 2A
cg33905097_TC21	cg33905097	yes	no		no	Ciita	Ciita_Exon	chr10	5230289	5230291	3	*	Exon (NM_001270804/85483, exon 10 of 19)	10	5213350	5260608	47259	2	85483	NM_053529	30317	ENSRNOG00000002659	NM_053529;NM_001270803;NM_001270804	85483;85483;85483	0;0;0	TRUE	FALSE	FALSE	FALSE	FALSE	TRUE	FALSE	FALSE	FALSE	Exon	yes	71_TxWk2	0.987513	-0.232574	0.973283	0.0587309	0.000232902	0.657429	0.00106114	0.912005	class II, major histocompatibility complex, transactivator
cg33987082_BC21	cg33987082	yes	no		no	Chrd	Chrd_Exon	chr11	83859319	83859321	3	*	Exon (NM_057134/117275, exon 22 of 23)	11	83858503	83867203	8701	2	117275	NM_057134	7882	ENSRNOG00000001750	NM_057134	117275	0	TRUE	FALSE	FALSE	FALSE	FALSE	TRUE	FALSE	FALSE	FALSE	Exon	yes	23_ReprPC7	0.96886	0.317087	0.999476	-0.47795	0.00143942	0.540311	4.11634e-07	0.337665	chordin
cg34014031_TC21	cg34014031	yes	no		no																															yes	23_ReprPC7	0.987496	0.897659	0.994256	0.920028	0.000233533	0.0151746	4.93972e-05	0.00933745
cg34040137_TC21	cg34040137	yes	no		no	Ostn	Ostn_Intergenic_upstream	chr11	76888074	76888076	3	*	Distal Intergenic	11	76855895	76878036	22142	2	360730	NM_207612	-10038	ENSRNOG00000030462				FALSE	TRUE	FALSE	FALSE	FALSE	FALSE	FALSE	FALSE	TRUE	Intergenic_upstream	yes	37_EnhWk4	0.959682	0.32966	0.992697	-0.440028	0.00240558	0.523422	7.98065e-05	0.382558	osteocrin
cg34064718_BC21	cg34064718	yes	no		no	Atp13a3	Atp13a3_Exon	chr11	73962800	73962802	3	*	Exon (NM_001109369/678704, exon 4 of 5)	11	73936750	73963852	27103	1	678704	NM_001109369	26050	ENSRNOG00000001724	NM_001109369	678704	0	TRUE	FALSE	FALSE	FALSE	FALSE	TRUE	FALSE	FALSE	FALSE	Exon	yes	80_TxEx1	0.928711	0.639114	0.996947	0.819353	0.0074421	0.171857	1.39693e-05	0.0460026	ATPase 13A3
cg34134220_TC11	cg34134220	yes	no		no	Polq	Polq_Intergenic_upstream	chr11	66714325	66714327	3	*	Distal Intergenic	11	66585881	66695353	109473	2	288079	NM_001105878	-18972	ENSRNOG00000002471				FALSE	TRUE	FALSE	FALSE	FALSE	FALSE	FALSE	FALSE	TRUE	Intergenic_upstream	yes	60_EnhA19	0.901123	0.848414	0.986271	0.190016	0.0141816	0.0327259	0.000281434	0.718406	DNA polymerase theta
cg34145882_TC21	cg34145882	yes	no		no	Popdc2	Popdc2_fiveUTR	chr11	64952389	64952391	3	*	Promoter (<=1kb)	11	64936691	64952687	15997	2	360718	NM_199113	296	ENSRNOG00000058752	NM_199113	360718	0	TRUE	FALSE	TRUE	TRUE	FALSE	TRUE	FALSE	FALSE	FALSE	fiveUTR	yes	36_EnhWk3	0.931678	-0.466135	0.998577	-0.0738497	0.0068423	0.351439	3.03384e-06	0.889427	popeye domain containing 2
cg34163587_BC21	cg34163587	yes	no		no	Abhd10	Abhd10_Intergenic_upstream	chr11	59973071	59973073	3	*	Distal Intergenic	11	60054436	60066560	12125	1	303953	NM_001123352	-81363	ENSRNOG00000043107				FALSE	TRUE	FALSE	FALSE	FALSE	FALSE	FALSE	FALSE	TRUE	Intergenic_upstream	yes	43_EnhA2	0.983337	-0.766596	0.994119	-0.349981	0.000414176	0.0753584	5.178e-05	0.496462	abhydrolase domain containing 10, depalmitoylase
cg34386332_BC21	cg34386332	yes	no		no	Mir99a	Mir99a_Intergenic_upstream	chr11	15949080	15949082	3	*	Distal Intergenic	11	16052153	16052233	81	1	100314019	NR_031856	-103071	ENSRNOG00000035524				FALSE	TRUE	FALSE	FALSE	FALSE	FALSE	FALSE	FALSE	TRUE	Intergenic_upstream	yes	44_EnhA3	0.990797	0.875743	0.984644	0.873181	0.000126652	0.0222004	0.000351908	0.0231047	microRNA 99a
cg34505766_BC21	cg34505766	yes	no		no	Runx1	Runx1_fiveUTR	chr11	32858686	32858688	3	*	Promoter (<=1kb)	11	32769035	32858825	89791	2	50662	NM_017325	137	ENSRNOG00000001704	NM_017325	50662	0	TRUE	FALSE	TRUE	TRUE	FALSE	TRUE	FALSE	FALSE	FALSE	fiveUTR	yes	95_PromF5	0.910654	0.672743	0.964214	-0.5294	0.0116173	0.143121	0.00189803	0.280086	RUNX family transcription factor 1
cg34535393_BC21	cg34535393	yes	no		no	Kcnj6	Kcnj6_Intergenic_upstream	chr11	35365560	35365562	3	*	Distal Intergenic	11	35011015	35262362	251348	2	25743	NM_013192	-103198	ENSRNOG00000001658				FALSE	TRUE	FALSE	FALSE	FALSE	FALSE	FALSE	FALSE	TRUE	Intergenic_upstream	yes		0.974988	0.449022	0.997187	0.452961	0.00093061	0.371734	1.18545e-05	0.367027	potassium inwardly-rectifying channel, subfamily J, member 6
cg34589165_TC21	cg34589165	yes	no		no	Synj2	Synj2_Intron	chr1	46896189	46896191	3	*	Intron (NM_032071/84018, intron 6 of 26)	1	46835922	46932534	96613	1	84018	NM_032071	60267	ENSRNOG00000017114	NM_032071;NM_001113371;NM_001113372	84018;84018;84018	0;0;0	TRUE	FALSE	FALSE	FALSE	FALSE	FALSE	TRUE	FALSE	FALSE	Intron	yes	69_TxEnh8	0.985847	-0.0935899	0.976885	-0.239008	0.000299028	0.860025	0.000795313	0.648314	synaptojanin 2
cg34665253_BC21	cg34665253	yes	no		no	Smoc2	Smoc2_Intergenic_upstream	chr1	56214928	56214930	3	*	Distal Intergenic	1	56242346	56373986	131641	1	292401	NM_001106215	-27416	ENSRNOG00000014166				FALSE	TRUE	FALSE	FALSE	FALSE	FALSE	FALSE	FALSE	TRUE	Intergenic_upstream	yes	9_HET2	0.954453	0.151616	0.974733	-0.166772	0.00306453	0.774318	0.000949578	0.752162	SPARC related modular calcium binding 2
cg34741583_TC21	cg34741583	yes	no		no	RGD1565784	RGD1565784_Intergenic_upstream	chr10	14524338	14524340	3	*	Distal Intergenic	10	14543196	14544498	1303	1	497874	NM_001109028	-18856	ENSRNOG00000029415				FALSE	TRUE	FALSE	FALSE	FALSE	FALSE	FALSE	FALSE	TRUE	Intergenic_upstream	yes	56_EnhA15	0.963625	-0.129799	0.992044	0.686291	0.00196069	0.806394	9.46844e-05	0.132183	RGD1565784
cg34750330_TC21	cg34750330	yes	no		no																															yes	89_BivProm3	0.972359	0.828693	0.959533	0.0702994	0.00113548	0.0415054	0.00242322	0.894725
cg34750357_BC21	cg34750357	yes	no		no	Antkmt	Antkmt_Intergenic_downstream	chr10	15154222	15154224	3	*	Distal Intergenic	10	15160037	15161895	1859	2	287150	NM_001127447	7671	ENSRNOG00000019684	NM_001013183	360496	0	FALSE	TRUE	FALSE	FALSE	FALSE	FALSE	FALSE	FALSE	TRUE	Intergenic_downstream	yes	99_TSS2	0.933922	0.0887982	0.946961	0.626876	0.0064052	0.867153	0.00414507	0.182859	adenine nucleotide translocase lysine methyltransferase
cg34762750_TC11	cg34762750	yes	no		no	Atp6v0e1	Atp6v0e1_fiveUTR	chr10	16792847	16792849	3	*	Promoter (<=1kb)	10	16769857	16792930	23074	2	94170	NM_053578	81	ENSRNOG00000003269	NM_053578	94170	0	TRUE	FALSE	TRUE	TRUE	FALSE	TRUE	FALSE	FALSE	FALSE	fiveUTR	yes	94_PromF4	0.94967	0.25527	0.991448	0.743311	0.00373598	0.625412	0.000109389	0.0903775	ATPase H+ transporting V0 subunit e1
cg34773891_BC11	cg34773891	yes	no		no	Ppil1	Ppil1_Intron	chr20	6735177	6735179	3	*	Intron (NM_001034188/309651, intron 2 of 3)	20	6515639	6864571	348933	2	309651	NM_001034188	129392	ENSRNOG00000000523	NM_001034188	309651	0	TRUE	FALSE	FALSE	FALSE	FALSE	FALSE	TRUE	FALSE	FALSE	Intron	yes	21_ReprPC5	0.909152	0.172933	0.963036	-0.87777	0.0120052	0.743186	0.00202423	0.0214971	peptidylprolyl isomerase like 1
cg34790137_BC21	cg34790137	yes	no		no	Tulp1	Tulp1_Exon	chr20	7935269	7935271	3	*	Exon (NM_001107642/309900, exon 11 of 13)	20	7931674	7943575	11902	2	309900	NM_001107642	8304	ENSRNOG00000000507	NM_001098216;NM_001107642	294299;309900	0;0	TRUE	FALSE	FALSE	FALSE	FALSE	TRUE	FALSE	FALSE	FALSE	Exon	yes	89_BivProm3	0.906663	0.852993	0.959293	0.888554	0.0126612	0.0308283	0.00245184	0.0179383	TUB like protein 1
cg34790139_TC21	cg34790139	yes	no		no	Tulp1	Tulp1_Exon	chr20	7935281	7935283	3	*	Exon (NM_001107642/309900, exon 11 of 13)	20	7931674	7943575	11902	2	309900	NM_001107642	8292	ENSRNOG00000000507	NM_001098216;NM_001107642	294299;309900	0;0	TRUE	FALSE	FALSE	FALSE	FALSE	TRUE	FALSE	FALSE	FALSE	Exon	yes	89_BivProm3	0.9781	-0.0844298	0.977374	-0.125587	0.000714154	0.873656	0.000762141	0.812609	TUB like protein 1
cg34792286_TC21	cg34792286	yes	no		no	Armc12	Armc12_Intergenic_upstream	chr20	8096654	8096656	3	*	Distal Intergenic	20	8109691	8120182	10492	1	294301	NM_001113777	-13035	ENSRNOG00000000508				FALSE	TRUE	FALSE	FALSE	FALSE	FALSE	FALSE	FALSE	TRUE	Intergenic_upstream	yes	92_PromF2	0.986487	-0.457528	0.999812	0.206742	0.000272679	0.361596	5.31205e-08	0.694305	armadillo repeat containing 12
cg34825794_BC21	cg34825794	yes	no		no	Abcg1	Abcg1_Intergenic_upstream	chr20	9693559	9693561	3	*	Distal Intergenic	20	9743269	9840489	97221	1	85264	NM_053502	-49708	ENSRNOG00000001158				FALSE	TRUE	FALSE	FALSE	FALSE	FALSE	FALSE	FALSE	TRUE	Intergenic_upstream	yes	22_ReprPC6	0.939221	-0.728468	0.998928	0.979513	0.00542889	0.100585	1.7225e-06	0.000625269	ATP binding cassette subfamily G member 1
cg34826669_BC21	cg34826669	yes	no		no																															yes	50_EnhA9	0.914914	-0.842403	0.929419	0.838984	0.0105515	0.0352982	0.00729676	0.0368019
cg34829473_TC21	cg34829473	yes	no		no	Slc37a1	Slc37a1_Promoter	chr20	10031329	10031331	3	*	Promoter (1-2kb)	20	10032641	10087690	55050	1	294321	NM_001011944	-1310	ENSRNOG00000001169	NM_001011944	294321	0	FALSE	TRUE	TRUE	FALSE	FALSE	FALSE	FALSE	FALSE	FALSE	Promoter	yes	91_PromF1	0.931928	0.0753518	0.970929	-0.511451	0.00679298	0.887186	0.00125542	0.299717	solute carrier family 37 member 1
cg34829486_BC21	cg34829486	yes	no		no	Slc37a1	Slc37a1_Promoter	chr20	10031759	10031761	3	*	Promoter (<=1kb)	20	10032641	10087690	55050	1	294321	NM_001011944	-880	ENSRNOG00000001169	NM_001011944	294321	0	FALSE	TRUE	TRUE	FALSE	FALSE	FALSE	FALSE	FALSE	FALSE	Promoter	yes	95_PromF5	0.915397	-0.338291	0.969793	-0.851576	0.0104337	0.51192	0.00135491	0.0314098	solute carrier family 37 member 1
cg34836092_TC21	cg34836092	yes	no		no																															yes		0.867824	-0.892208	0.980626	-0.158897	0.0250512	0.0168025	0.000559413	0.763661
cg34837820_TC21	cg34837820	yes	no		no	Sik1	Sik1_Intergenic_upstream	chr20	10710834	10710836	3	*	Distal Intergenic	20	10670747	10680279	9533	2	59329	NM_021693	-30555	ENSRNOG00000001189				FALSE	TRUE	FALSE	FALSE	FALSE	FALSE	FALSE	FALSE	TRUE	Intergenic_upstream	yes		0.993881	0.12337	0.999056	-0.471729	5.60572e-05	0.815884	1.33723e-06	0.344893	salt-inducible kinase 1
cg34838089_TC21	cg34838089	yes	no		no	Sik1	Sik1_Intergenic_upstream	chr20	10728304	10728306	3	*	Distal Intergenic	20	10670747	10680279	9533	2	59329	NM_021693	-48025	ENSRNOG00000001189				FALSE	TRUE	FALSE	FALSE	FALSE	FALSE	FALSE	FALSE	TRUE	Intergenic_upstream	yes	57_EnhA16	0.928772	0.0931021	0.953559	0.146647	0.00742951	0.86075	0.00318512	0.781607	salt-inducible kinase 1
cg34867590_BC21	cg34867590	yes	no		no	C4a	C4a_Intron	chr20	4428590	4428592	3	*	Intron (NM_031504/24233, intron 35 of 40)	20	4302345	4508197	205853	2	24233	NM_031504	79605	ENSRNOG00000000443	NM_031504;NM_001013197	24233;361800	0;0	TRUE	FALSE	FALSE	FALSE	FALSE	FALSE	TRUE	FALSE	FALSE	Intron	yes		0.953862	0.225055	0.974338	0.0705446	0.00314397	0.668117	0.000979321	0.894359	complement C4A
cg34873800_BC21	cg34873800	yes	no		no	Vwa7	Vwa7_Exon	chr20	5017169	5017171	3	*	Exon (NM_212499/309611, exon 16 of 17)	20	5008508	5019040	10533	1	309611	NM_212499	8661	ENSRNOG00000000860	NM_212499;NM_001004069;NM_212536	309611;406170;294252	0;0;0	TRUE	FALSE	FALSE	FALSE	FALSE	TRUE	FALSE	FALSE	FALSE	Exon	yes	55_EnhA14	0.948466	-0.318027	0.965571	0.17775	0.00391521	0.539042	0.00175767	0.736183	von Willebrand factor A domain containing 7
cg34874009_TC21	cg34874009	yes	no		no	Msh5	Msh5_Exon	chr20	5032895	5032897	3	*	Exon (NM_212536/294252, exon 9 of 25)	20	5020694	5037088	16395	2	294252	NM_212536	4191	ENSRNOG00000000857	NM_212536	294252	0	TRUE	FALSE	FALSE	FALSE	FALSE	TRUE	FALSE	FALSE	FALSE	Exon	yes	66_TxEnh5	0.995254	-0.392435	0.997641	-0.406871	3.37309e-05	0.441566	8.3409e-06	0.423371	mutS homolog 5
cg34876362_BC21	cg34876362	yes	no		no	Prrc2a	Prrc2a_Exon	chr20	5153378	5153380	3	*	Promoter (<=1kb)	20	5139888	5153399	13512	2	294250	NM_212462	19	ENSRNOG00000000852	NM_212462;NR_002154	294250;415065	0;0	TRUE	FALSE	TRUE	FALSE	FALSE	TRUE	FALSE	FALSE	FALSE	Exon	yes	83_TxEx4	0.846826	0.944321	0.975472	0.917498	0.0333965	0.00456394	0.000895055	0.00992909	proline-rich coiled-coil 2A
cg34952135_BC21	cg34952135	yes	no		no	Slc35b2	Slc35b2_Exon	chr9	17824249	17824251	3	*	Exon (NM_001037215/501103, exon 4 of 4)	9	17823399	17827032	3634	2	501103	NM_001037215	2781	ENSRNOG00000019900	NM_001004082;NM_001037215;NM_199111	301252;501103;316241	0;0;0	TRUE	FALSE	FALSE	FALSE	FALSE	TRUE	FALSE	FALSE	FALSE	Exon	yes	65_TxEnh4	0.998115	0.986003	0.998577	0.996089	5.32533e-06	0.000292501	3.03689e-06	2.29096e-05	solute carrier family 35 member B2
cg35037475_TC21	cg35037475	yes	no		no																															no		0.822289	-0.22427	0.98864	0.217288	0.0445655	0.669236	0.000192843	0.679198
cg35055381_TC21	cg35055381	yes	no		no	Ptprs	Ptprs_Exon	chr9	10622797	10622799	3	*	Exon (NM_019140/25529, exon 7 of 44)	9	10585360	10646205	60846	1	25529	NM_019140	37437	ENSRNOG00000047247	NM_019140	25529	0	TRUE	FALSE	FALSE	FALSE	FALSE	TRUE	FALSE	FALSE	FALSE	Exon	yes	66_TxEnh5	0.915929	0.885437	0.945294	0.11717	0.0103049	0.0189352	0.00440731	0.82505	protein tyrosine phosphatase, receptor type, S
cg35056068_BC21	cg35056068	yes	no		no	Ptprs	Ptprs_Intron	chr9	10587533	10587535	3	*	Intron (NM_019140/25529, intron 1 of 39)	9	10585360	10646205	60846	1	25529	NM_019140	2173	ENSRNOG00000047247	NM_019140	25529	0	TRUE	FALSE	FALSE	FALSE	FALSE	FALSE	TRUE	FALSE	FALSE	Intron	yes		0.920445	0.540558	0.935407	0.290442	0.00924167	0.268139	0.0061236	0.576587	protein tyrosine phosphatase, receptor type, S
cg35058426_BC21	cg35058426	yes	no		no	Catsperd	Catsperd_Promoter	chr9	10427585	10427587	3	*	Promoter (<=1kb)	9	10390308	10427529	37222	2	680264	NM_001134984	-56	ENSRNOG00000048818	NM_001134984;NM_133404	680264;170916	0;0	FALSE	TRUE	TRUE	FALSE	FALSE	FALSE	FALSE	FALSE	FALSE	Promoter	yes		0.944003	-0.626344	0.965735	-0.577175	0.00461565	0.183344	0.00174101	0.230375	cation channel sperm associated auxiliary subunit delta
cg35165683_TC21	cg35165683	yes	no		no	Tas2r143	Tas2r143_Intergenic_upstream	chr9	118282179	118282181	3	*	Distal Intergenic	9	118332517	118333401	885	1	502756	NM_001025061	-50336	ENSRNOG00000026817				FALSE	TRUE	FALSE	FALSE	FALSE	FALSE	FALSE	FALSE	TRUE	Intergenic_upstream	yes	58_EnhA17	0.979984	0.77501	0.996596	-0.615921	0.000596952	0.0702363	1.73584e-05	0.192946	taste receptor, type 2, member 143
cg35257322_TC21	cg35257322	yes	no		no	Sos1	Sos1_Intergenic_upstream	chr6	3272502	3272504	3	*	Distal Intergenic	6	3105443	3182977	77535	2	313845	NM_001100716	-89525	ENSRNOG00000007106	NM_133407	170920	0	FALSE	TRUE	FALSE	FALSE	FALSE	FALSE	FALSE	FALSE	TRUE	Intergenic_upstream	yes		0.913939	-0.00120943	0.991357	0.846239	0.0107911	0.998186	0.000111722	0.0336461	SOS Ras/Rac guanine nucleotide exchange factor 1
cg35257323_BC11	cg35257323	yes	no		no	Sos1	Sos1_Intergenic_upstream	chr6	3272515	3272517	3	*	Distal Intergenic	6	3105443	3182977	77535	2	313845	NM_001100716	-89538	ENSRNOG00000007106	NM_133407	170920	0	FALSE	TRUE	FALSE	FALSE	FALSE	FALSE	FALSE	FALSE	TRUE	Intergenic_upstream	yes		0.878645	0.278727	0.998289	0.599848	0.0211968	0.592736	4.38796e-06	0.208146	SOS Ras/Rac guanine nucleotide exchange factor 1
cg35497261_TC21	cg35497261	yes	no		no	Klhl14	Klhl14_Promoter	chr18	12640814	12640816	3	*	Promoter (<=1kb)	18	12526627	12640381	113755	2	364823	NM_001108885	-433	ENSRNOG00000015418	NM_001108885	364823	0	FALSE	TRUE	TRUE	FALSE	FALSE	FALSE	FALSE	FALSE	FALSE	Promoter	yes	89_BivProm3	0.942792	0.96292	0.956137	0.916965	0.00481547	0.00203691	0.00284379	0.0100559	kelch-like family member 14
cg35503771_BC21	cg35503771	yes	no		no	Nol4	Nol4_Intron	chr18	13824359	13824361	3	*	Intron (NM_001107401/307553, intron 5 of 9)	18	13658271	14016713	358443	2	307553	NM_001107401	192352	ENSRNOG00000014775	NM_001107401	307553	0	TRUE	FALSE	FALSE	FALSE	FALSE	FALSE	TRUE	FALSE	FALSE	Intron	yes	58_EnhA17	0.980575	-0.0179724	0.999142	0.986351	0.00056234	0.973044	1.10403e-06	0.000278182	nucleolar protein 4
cg35554038_BC21	cg35554038	yes	no		no	Rit2	Rit2_fiveUTR	chr18	24057733	24057735	3	*	Promoter (<=1kb)	18	23700012	24057917	357906	2	291713	NM_001013060	182	ENSRNOG00000017568	NM_001013060	291713	0	TRUE	FALSE	TRUE	TRUE	FALSE	TRUE	FALSE	FALSE	FALSE	fiveUTR	yes	47_EnhA6	0.991977	0.0553209	0.994618	0.41293	9.62898e-05	0.917103	4.33671e-05	0.415809	Ras-like without CAAX 2
cg35596666_BC21	cg35596666	yes	no		no	Cxxc5	Cxxc5_Intergenic_downstream	chr18	28712137	28712139	3	*	Distal Intergenic	18	28653653	28656908	3256	1	291670	NM_001007628	58484	ENSRNOG00000032878				FALSE	TRUE	FALSE	FALSE	FALSE	FALSE	FALSE	FALSE	TRUE	Intergenic_downstream	yes	35_EnhWk2	0.938177	0.664359	0.98392	0.90358	0.00561503	0.150076	0.000385751	0.0134971	CXXC finger protein 5
cg35605316_BC21	cg35605316	yes	no		no	Slc35a4	Slc35a4_Intergenic_downstream	chr18	29519566	29519568	3	*	Distal Intergenic	18	29506128	29509296	3169	1	257647	NM_147140	13438	ENSRNOG00000002908				FALSE	TRUE	FALSE	FALSE	FALSE	FALSE	FALSE	FALSE	TRUE	Intergenic_downstream	yes	52_EnhA11	0.897828	0.0524483	0.993419	-0.634771	0.0151255	0.9214	6.48259e-05	0.175729	solute carrier family 35, member A4
cg35607610_BC21	cg35607610	yes	no		no	Pcdha1	Pcdha1_Intergenic_upstream	chr18	29827242	29827244	3	*	Distal Intergenic	18	29951094	30215896	264803	1	393085	NM_199503	-123850					FALSE	TRUE	FALSE	FALSE	FALSE	FALSE	FALSE	FALSE	TRUE	Intergenic_upstream	yes	12_HET5	0.977135	-0.574357	0.97501	-0.654871	0.000778253	0.2332	0.000928914	0.158116	protocadherin alpha 1
cg35607834_BC11	cg35607834	yes	no		no	Pcdha1	Pcdha1_Exon	chr18	30006098	30006100	3	*	Exon (NM_199508/393090, exon 1 of 4)	18	29951094	30215896	264803	1	393085	NM_199503	55004		NM_199503;NM_199504;NM_053941;NM_053933;NM_199505;NM_199506;NM_199507;NM_053942;NM_199508;NM_053939	393085;393086;116780;116741;393087;393088;393089;116781;393090;116778	0;0;0;0;0;0;0;0;0;0	TRUE	FALSE	FALSE	FALSE	FALSE	TRUE	TRUE	FALSE	FALSE	Exon	no	13_HET6	0.930727	0.0812936	0.994325	0.603822	0.00703191	0.878328	4.82177e-05	0.204344	protocadherin alpha 1
cg35608040_TC21	cg35608040	yes	no		no	Pcdha1	Pcdha1_Intron	chr18	29972624	29972626	3	*	Intron (NM_199503/393085, intron 1 of 3)	18	29951094	30215896	264803	1	393085	NM_199503	21530		NM_199503;NM_199504;NM_053941;NM_053933	393085;393086;116780;116741	0;0;0;0	TRUE	FALSE	FALSE	FALSE	FALSE	FALSE	TRUE	FALSE	FALSE	Intron	yes	26_Acet1	0.910475	0.679884	0.989322	0.411039	0.0116634	0.13731	0.000170426	0.418164	protocadherin alpha 1
cg35608241_TC21	cg35608241	yes	no		no	Pcdha1	Pcdha1_Exon	chr18	29981691	29981693	3	*	Exon (NM_199505/393087, exon 1 of 4)	18	29951094	30215896	264803	1	393085	NM_199503	30597		NM_199503;NM_199504;NM_053941;NM_053933;NM_199505	393085;393086;116780;116741;393087	0;0;0;0;0	TRUE	FALSE	FALSE	FALSE	FALSE	TRUE	TRUE	FALSE	FALSE	Exon	no	12_HET5	0.982557	0.657039	0.998619	0.185301	0.000453709	0.156263	2.85965e-06	0.72523	protocadherin alpha 1
cg35608433_BO11	cg35608433	yes	no		no	Pcdha1	Pcdha1_Exon	chr18	30006096	30006098	3	*	Exon (NM_199508/393090, exon 1 of 4)	18	29951094	30215896	264803	1	393085	NM_199503	55002		NM_199503;NM_199504;NM_053941;NM_053933;NM_199505;NM_199506;NM_199507;NM_053942;NM_199508;NM_053939	393085;393086;116780;116741;393087;393088;393089;116781;393090;116778	0;0;0;0;0;0;0;0;0;0	TRUE	FALSE	FALSE	FALSE	FALSE	TRUE	TRUE	FALSE	FALSE	Exon	no	12_HET5	0.999327	0.9336	0.998824	0.920994	6.7859e-07	0.00646714	2.07364e-06	0.00911633	protocadherin alpha 1
cg35607834_BO11	cg35607834	yes	no		yes	Pcdha1	Pcdha1_Exon	chr18	29994894	29994896	3	*	Exon (NM_199507/393089, exon 1 of 4)	18	29951094	30215896	264803	1	393085	NM_199503	43800		NM_199503;NM_199504;NM_053941;NM_053933;NM_199505;NM_199506;NM_199507;NM_053942	393085;393086;116780;116741;393087;393088;393089;116781	0;0;0;0;0;0;0;0	TRUE	FALSE	FALSE	FALSE	FALSE	TRUE	TRUE	FALSE	FALSE	Exon	no	13_HET6	0.849134	0.91549	0.996773	0.870223	0.0324239	0.0104111	1.56018e-05	0.0241703	protocadherin alpha 1
cg35608523_BC11	cg35608523	yes	no		no	Pcdha1	Pcdha1_Exon	chr18	29993845	29993847	3	*	Exon (NM_199507/393089, exon 1 of 4)	18	29951094	30215896	264803	1	393085	NM_199503	42751		NM_199503;NM_199504;NM_053941;NM_053933;NM_199505;NM_199506;NM_199507	393085;393086;116780;116741;393087;393088;393089	0;0;0;0;0;0;0	TRUE	FALSE	FALSE	FALSE	FALSE	TRUE	TRUE	FALSE	FALSE	Exon	no	6_Quies4	0.979062	0.993868	0.998629	0.946292	0.000653041	5.62906e-05	2.81946e-06	0.00424939	protocadherin alpha 1
cg35608523_BC21	cg35608523	yes	no		yes	Pcdha1	Pcdha1_Exon	chr18	30005049	30005051	3	*	Exon (NM_199508/393090, exon 1 of 4)	18	29951094	30215896	264803	1	393085	NM_199503	53955		NM_199503;NM_199504;NM_053941;NM_053933;NM_199505;NM_199506;NM_199507;NM_053942;NM_199508	393085;393086;116780;116741;393087;393088;393089;116781;393090	0;0;0;0;0;0;0;0;0	TRUE	FALSE	FALSE	FALSE	FALSE	TRUE	TRUE	FALSE	FALSE	Exon	no	6_Quies4	0.984928	0.988974	0.999129	0.937493	0.000339039	0.000181673	1.13644e-06	0.00573855	protocadherin alpha 1
cg35608523_BO11	cg35608523	yes	no		yes	Pcdha1	Pcdha1_Exon	chr18	30005049	30005051	3	*	Exon (NM_199508/393090, exon 1 of 4)	18	29951094	30215896	264803	1	393085	NM_199503	53955		NM_199503;NM_199504;NM_053941;NM_053933;NM_199505;NM_199506;NM_199507;NM_053942;NM_199508	393085;393086;116780;116741;393087;393088;393089;116781;393090	0;0;0;0;0;0;0;0;0	TRUE	FALSE	FALSE	FALSE	FALSE	TRUE	TRUE	FALSE	FALSE	Exon	no	6_Quies4	0.99279	0.606119	0.999929	-0.401157	7.77875e-05	0.20216	7.58228e-09	0.430543	protocadherin alpha 1
cg35608523_BO21	cg35608523	yes	no		yes	Pcdha1	Pcdha1_Exon	chr18	29993845	29993847	3	*	Exon (NM_199507/393089, exon 1 of 4)	18	29951094	30215896	264803	1	393085	NM_199503	42751		NM_199503;NM_199504;NM_053941;NM_053933;NM_199505;NM_199506;NM_199507	393085;393086;116780;116741;393087;393088;393089	0;0;0;0;0;0;0	TRUE	FALSE	FALSE	FALSE	FALSE	TRUE	TRUE	FALSE	FALSE	Exon	no	6_Quies4	0.990805	0.770527	0.998635	0.212353	0.000126442	0.0729453	2.79153e-06	0.686258	protocadherin alpha 1
cg35608523_TC11	cg35608523	yes	no		yes	Pcdha1	Pcdha1_Exon	chr18	30005049	30005051	3	*	Exon (NM_199508/393090, exon 1 of 4)	18	29951094	30215896	264803	1	393085	NM_199503	53955		NM_199503;NM_199504;NM_053941;NM_053933;NM_199505;NM_199506;NM_199507;NM_053942;NM_199508	393085;393086;116780;116741;393087;393088;393089;116781;393090	0;0;0;0;0;0;0;0;0	TRUE	FALSE	FALSE	FALSE	FALSE	TRUE	TRUE	FALSE	FALSE	Exon	no	6_Quies4	0.966387	0.388109	0.988993	0.202444	0.00167572	0.447067	0.000181049	0.700482	protocadherin alpha 1
cg35608523_TC21	cg35608523	yes	no		yes	Pcdha1	Pcdha1_Exon	chr18	30005049	30005051	3	*	Exon (NM_199508/393090, exon 1 of 4)	18	29951094	30215896	264803	1	393085	NM_199503	53955		NM_199503;NM_199504;NM_053941;NM_053933;NM_199505;NM_199506;NM_199507;NM_053942;NM_199508	393085;393086;116780;116741;393087;393088;393089;116781;393090	0;0;0;0;0;0;0;0;0	TRUE	FALSE	FALSE	FALSE	FALSE	TRUE	TRUE	FALSE	FALSE	Exon	no	6_Quies4	0.979354	-0.571704	0.999495	-0.479115	0.00063497	0.235874	3.83037e-07	0.336318	protocadherin alpha 1
cg35608539_BC21	cg35608539	yes	no		no	Pcdha1	Pcdha1_Exon	chr18	29994326	29994328	3	*	Exon (NM_199507/393089, exon 1 of 4)	18	29951094	30215896	264803	1	393085	NM_199503	43232		NM_199503;NM_199504;NM_053941;NM_053933;NM_199505;NM_199506;NM_199507;NM_053942	393085;393086;116780;116741;393087;393088;393089;116781	0;0;0;0;0;0;0;0	TRUE	FALSE	FALSE	FALSE	FALSE	TRUE	TRUE	FALSE	FALSE	Exon	yes	14_HET7	0.995993	-0.639221	0.999209	-0.412863	2.4054e-05	0.171762	9.38358e-07	0.415893	protocadherin alpha 1
cg35609019_BC21	cg35609019	yes	no		no	Pcdha1	Pcdha1_Exon	chr18	30012968	30012970	3	*	Exon (NM_053939/116778, exon 1 of 4)	18	29951094	30215896	264803	1	393085	NM_199503	61874		NM_199503;NM_199504;NM_053941;NM_053933;NM_199505;NM_199506;NM_199507;NM_053942;NM_199508;NM_053939;NM_199486	393085;393086;116780;116741;393087;393088;393089;116781;393090;116778;394223	0;0;0;0;0;0;0;0;0;0;0	TRUE	FALSE	FALSE	FALSE	FALSE	TRUE	TRUE	FALSE	FALSE	Exon	yes	12_HET5	0.969427	0.0650056	0.963228	0.489431	0.00138777	0.902629	0.0020034	0.324474	protocadherin alpha 1
cg35611585_TC21	cg35611585	yes	no		no	Pcdhb5	Pcdhb5_Exon	chr18	30398391	30398393	3	*	Promoter (<=1kb)	18	30398113	30400695	2583	1	291654	NM_001114602	278	ENSRNOG00000020084	NM_001114602	291654	0	TRUE	FALSE	TRUE	FALSE	FALSE	TRUE	FALSE	FALSE	FALSE	Exon	no	12_HET5	0.991276	0.470521	0.999039	0.912418	0.000113838	0.346303	1.38538e-06	0.0111701	protocadherin beta 5
cg35611729_TC21	cg35611729	yes	no		no	Pcdhb6	Pcdhb6_Promoter	chr18	30415863	30415865	3	*	Promoter (<=1kb)	18	30416038	30419400	3363	1	291653	NM_001014780	-173	ENSRNOG00000054953	NM_001014780	291653	0	FALSE	TRUE	TRUE	FALSE	FALSE	FALSE	FALSE	FALSE	FALSE	Promoter	yes	87_BivProm1	0.978701	-0.419003	0.999323	-0.382779	0.000675655	0.408276	6.88344e-07	0.453874	protocadherin beta 6
cg35611838_TC21	cg35611838	yes	no		no	Pcdhb9	Pcdhb9_fiveUTR	chr18	30474946	30474948	3	*	Promoter (<=1kb)	18	30474947	30478117	3171	1	680047	NM_001109390	0	ENSRNOG00000020072	NM_001109390	680047	0	TRUE	FALSE	TRUE	TRUE	FALSE	TRUE	FALSE	FALSE	FALSE	fiveUTR	yes	15_HET8	0.991599	0.592872	0.985024	-0.188572	0.000105562	0.214888	0.000334721	0.720495	protocadherin beta 9
cg35615212_BC21	cg35615212	yes	no		no	Pcdhga1	Pcdhga1_Exon	chr18	30840931	30840933	3	*	Exon (NM_001037137/291637, exon 1 of 3)	18	30808404	30971113	162710	1	553129	NM_001037140	32527		NM_001037140;NM_001037139;NM_001037154;NM_001037137	553129;498846;498847;291637	0;0;0;0	TRUE	FALSE	FALSE	FALSE	FALSE	TRUE	TRUE	FALSE	FALSE	Exon	yes	12_HET5	0.920406	0.938024	0.984862	0.960699	0.00925067	0.00564243	0.000342015	0.00228645	protocadherin gamma subfamily A, 1
cg35615737_BC11	cg35615737	yes	no		no																															yes	12_HET5	0.978188	-0.531513	0.980665	-0.485463	0.00070846	0.277809	0.000557133	0.329011
cg35615737_BC21	cg35615737	yes	no		yes																															yes	12_HET5	0.957687	-0.639822	0.977196	0.675396	0.00264774	0.17123	0.000774117	0.14095
cg35615737_BO11	cg35615737	yes	no		yes	Pcdhga1	Pcdhga1_Exon	chr18	30886529	30886531	3	*	Exon (NM_001037158/252895, exon 1 of 3)	18	30808404	30971113	162710	1	553129	NM_001037140	78125		NM_001037140;NM_001037139;NM_001037154;NM_001037137;NM_001014773;NM_001037156;NM_001037158	553129;498846;498847;291637;291635;364843;252895	0;0;0;0;0;0;0	TRUE	FALSE	FALSE	FALSE	FALSE	TRUE	TRUE	FALSE	FALSE	Exon	no	12_HET5	0.826056	-0.582019	0.99139	0.023699	0.0427534	0.22555	0.000110866	0.964458	protocadherin gamma subfamily A, 1
cg35615737_BO21	cg35615737	yes	no		yes	Pcdhga1	Pcdhga1_Exon	chr18	30886529	30886531	3	*	Exon (NM_001037158/252895, exon 1 of 3)	18	30808404	30971113	162710	1	553129	NM_001037140	78125		NM_001037140;NM_001037139;NM_001037154;NM_001037137;NM_001014773;NM_001037156;NM_001037158	553129;498846;498847;291637;291635;364843;252895	0;0;0;0;0;0;0	TRUE	FALSE	FALSE	FALSE	FALSE	TRUE	TRUE	FALSE	FALSE	Exon	no	12_HET5	0.914668	0.000488893	0.998873	-0.161866	0.0106117	0.999267	1.90324e-06	0.759321	protocadherin gamma subfamily A, 1
cg35615737_TC11	cg35615737	yes	no		yes	Pcdhga1	Pcdhga1_Exon	chr18	30875751	30875753	3	*	Exon (NM_001037156/364843, exon 1 of 3)	18	30808404	30971113	162710	1	553129	NM_001037140	67347		NM_001037140;NM_001037139;NM_001037154;NM_001037137;NM_001014773;NM_001037156	553129;498846;498847;291637;291635;364843	0;0;0;0;0;0	TRUE	FALSE	FALSE	FALSE	FALSE	TRUE	TRUE	FALSE	FALSE	Exon	no	12_HET5	0.999134	0.0657805	0.978198	0.789423	1.12537e-06	0.901472	0.000707811	0.0618453	protocadherin gamma subfamily A, 1
cg35615737_TC21	cg35615737	yes	no		yes	Pcdhga1	Pcdhga1_Exon	chr18	30875751	30875753	3	*	Exon (NM_001037156/364843, exon 1 of 3)	18	30808404	30971113	162710	1	553129	NM_001037140	67347		NM_001037140;NM_001037139;NM_001037154;NM_001037137;NM_001014773;NM_001037156	553129;498846;498847;291637;291635;364843	0;0;0;0;0;0	TRUE	FALSE	FALSE	FALSE	FALSE	TRUE	TRUE	FALSE	FALSE	Exon	no	12_HET5	0.917362	-0.436111	0.963289	0.500675	0.00996127	0.387306	0.00199682	0.311741	protocadherin gamma subfamily A, 1
cg35615737_TO11	cg35615737	yes	no		yes	Pcdhga1	Pcdhga1_Exon	chr18	30875751	30875753	3	*	Exon (NM_001037156/364843, exon 1 of 3)	18	30808404	30971113	162710	1	553129	NM_001037140	67347		NM_001037140;NM_001037139;NM_001037154;NM_001037137;NM_001014773;NM_001037156	553129;498846;498847;291637;291635;364843	0;0;0;0;0;0	TRUE	FALSE	FALSE	FALSE	FALSE	TRUE	TRUE	FALSE	FALSE	Exon	no	12_HET5	0.913767	-0.223061	0.97847	-0.393698	0.0108336	0.670958	0.000690338	0.439964	protocadherin gamma subfamily A, 1
cg35615737_TO21	cg35615737	yes	no		yes	Pcdhga1	Pcdhga1_Exon	chr18	30875751	30875753	3	*	Exon (NM_001037156/364843, exon 1 of 3)	18	30808404	30971113	162710	1	553129	NM_001037140	67347		NM_001037140;NM_001037139;NM_001037154;NM_001037137;NM_001014773;NM_001037156	553129;498846;498847;291637;291635;364843	0;0;0;0;0;0	TRUE	FALSE	FALSE	FALSE	FALSE	TRUE	TRUE	FALSE	FALSE	Exon	no	12_HET5	0.981894	0.573489	0.987911	0.767306	0.000488788	0.234074	0.000218346	0.0749201	protocadherin gamma subfamily A, 1
cg35615937_TC21	cg35615937	yes	no		no	Pcdhga1	Pcdhga1_Intron	chr18	30882396	30882398	3	*	Intron (NM_001037140/553129, intron 1 of 2)	18	30808404	30971113	162710	1	553129	NM_001037140	73992		NM_001037140;NM_001037139;NM_001037154;NM_001037137;NM_001014773;NM_001037156;NM_001037158	553129;498846;498847;291637;291635;364843;252895	0;0;0;0;0;0;0	TRUE	FALSE	FALSE	FALSE	FALSE	FALSE	TRUE	FALSE	FALSE	Intron	yes	12_HET5	0.962837	0.170191	0.987014	0.239919	0.00204597	0.747178	0.000251844	0.647027	protocadherin gamma subfamily A, 1
cg35616274_BC21	cg35616274	yes	no		no	Pcdhga1	Pcdhga1_Exon	chr18	30896437	30896439	3	*	Exon (NM_001037135/498849, exon 1 of 3)	18	30808404	30971113	162710	1	553129	NM_001037140	88033		NM_001037140;NM_001037139;NM_001037154;NM_001037137;NM_001014773;NM_001037156;NM_001037158;NM_001037135;NM_001012215	553129;498846;498847;291637;291635;364843;252895;498849;364844	0;0;0;0;0;0;0;0;0	TRUE	FALSE	FALSE	FALSE	FALSE	TRUE	TRUE	FALSE	FALSE	Exon	yes	87_BivProm1	0.988119	-0.517813	0.972349	0.0317928	0.00021089	0.292702	0.00113626	0.952327	protocadherin gamma subfamily A, 1
cg35619913_TC11	cg35619913	yes	no		no	Fchsd1	Fchsd1_Intergenic_upstream	chr18	31156994	31156996	3	*	Distal Intergenic	18	31098449	31109015	10567	2	307482	NM_001109881	-47979	ENSRNOG00000039415				FALSE	TRUE	FALSE	FALSE	FALSE	FALSE	FALSE	FALSE	TRUE	Intergenic_upstream	yes	43_EnhA2	0.961509	-0.328958	0.997385	0.283204	0.00219384	0.524362	1.02498e-05	0.586551	FCH and double SH3 domains 1
cg35721194_BC11	cg35721194	yes	no		no	Lox	Lox_Exon	chr18	47512449	47512451	3	*	Exon (NM_017061/24914, exon 3 of 9)	18	47503348	47577819	74472	2	24914	NM_017061	65368	ENSRNOG00000014426	NM_017061	24914	0	TRUE	FALSE	FALSE	FALSE	FALSE	TRUE	FALSE	FALSE	FALSE	Exon	yes	95_PromF5	0.995095	0.89915	0.995626	0.888278	3.60257e-05	0.0147432	2.86623e-05	0.0180254	lysyl oxidase
cg35854416_TC11	cg35854416	yes	no		no	Mc4r	Mc4r_Exon	chr18	62614010	62614012	3	*	Promoter (<=1kb)	18	62612838	62614725	1888	2	25635	NM_013099	713	ENSRNOG00000018692	NM_013099	25635	0	TRUE	FALSE	TRUE	FALSE	FALSE	TRUE	FALSE	FALSE	FALSE	Exon	yes	36_EnhWk3	0.999427	0.785346	0.996602	0.307019	4.92928e-07	0.0641691	1.73003e-05	0.553941	melanocortin 4 receptor
cg35904023_TC21	cg35904023	yes	no		no	Ccdc68	Ccdc68_Intergenic_upstream	chr18	68030921	68030923	3	*	Distal Intergenic	18	68408890	68472323	63434	1	291530	NM_001077667	-377967	ENSRNOG00000021381				FALSE	TRUE	FALSE	FALSE	FALSE	FALSE	FALSE	FALSE	TRUE	Intergenic_upstream	yes	41_EnhWk8	0.999428	0.917152	0.998298	0.975573	4.90992e-07	0.0100113	4.34181e-06	0.0008877	coiled-coil domain containing 68
cg36007821_BC21	cg36007821	yes	no		no	Galr1	Galr1_Exon	chr18	79257947	79257949	3	*	Promoter (<=1kb)	18	79243009	79258567	15559	2	50577	NM_012958	618	ENSRNOG00000016654	NM_012958	50577	0	TRUE	FALSE	TRUE	FALSE	FALSE	TRUE	FALSE	FALSE	FALSE	Exon	yes	88_BivProm2	0.996499	0.875165	0.998122	0.101781	1.8359e-05	0.0224029	5.28818e-06	0.847856	galanin receptor 1
cg36007824_TC21	cg36007824	yes	no		no	Galr1	Galr1_Exon	chr18	79257996	79257998	3	*	Promoter (<=1kb)	18	79243009	79258567	15559	2	50577	NM_012958	569	ENSRNOG00000016654	NM_012958	50577	0	TRUE	FALSE	TRUE	FALSE	FALSE	TRUE	FALSE	FALSE	FALSE	Exon	yes	88_BivProm2	0.9858	0.937319	0.993562	0.941336	0.000301034	0.00577032	6.20426e-05	0.00506131	galanin receptor 1
cg36076627_TC21	cg36076627	yes	no		no	Ssh3	Ssh3_Exon	chr1	219516352	219516354	3	*	Exon (NM_001012217/365396, exon 6 of 14)	1	219511908	219519398	7491	2	365396	NM_001012217	3044	ENSRNOG00000018878	NM_001012217;NM_001108514	365396;361699	0;0	TRUE	FALSE	FALSE	FALSE	FALSE	TRUE	FALSE	FALSE	FALSE	Exon	yes	82_TxEx3	0.96578	0.814779	0.97958	0.963354	0.00173648	0.0482829	0.000621194	0.00198981	slingshot protein phosphatase 3
cg36108121_BC21	cg36108121	yes	no		no	Sf1	Sf1_Intron	chr1	221742446	221742448	3	*	Intron (NM_001110793/117855, intron 3 of 12)	1	221735517	221749088	13572	1	117855	NM_001110793	6929	ENSRNOG00000021085	NM_001110793;NM_058210	117855;117855	0;0	TRUE	FALSE	FALSE	FALSE	FALSE	FALSE	TRUE	FALSE	FALSE	Intron	yes	80_TxEx1	0.943552	0.144703	0.981748	0.10102	0.00468964	0.78446	0.000496645	0.848986	splicing factor 1
cg36108583_TC21	cg36108583	yes	no		no	Pygm	Pygm_Exon	chr1	221770847	221770849	3	*	Exon (NM_012638/24701, exon 20 of 20)	1	221756325	221771142	14818	1	24701	NM_012638	14522	ENSRNOG00000021090	NM_012638;NM_001082977	24701;361714	0;0	TRUE	FALSE	FALSE	FALSE	FALSE	TRUE	FALSE	FALSE	FALSE	Exon	yes	49_EnhA8	0.948945	-0.784966	0.985827	-0.623863	0.00384342	0.064388	0.000299893	0.185611	glycogen phosphorylase, muscle associated
cg36132855_BC21	cg36132855	yes	no		no	Gng3	Gng3_Exon	chr1	225034671	225034673	3	*	Exon (NM_053658/114117, exon 3 of 3)	1	225033921	225035687	1767	2	114117	NM_053658	1014	ENSRNOG00000019570	NM_053658;NM_001012171	114117;361722	0;0	TRUE	FALSE	FALSE	FALSE	FALSE	TRUE	FALSE	FALSE	FALSE	Exon	yes	92_PromF2	0.966999	0.983428	0.990639	0.782373	0.00161563	0.000409657	0.000131035	0.0658888	G protein subunit gamma 3
cg36147040_TC21	cg36147040	yes	no		no	Syt7	Syt7_Intron	chr1	226478246	226478248	3	*	Intron (NM_021659/59267, intron 3 of 8)	1	226435979	226493247	57269	1	59267	NM_021659	42267	ENSRNOG00000026432	NM_021659	59267	0	TRUE	FALSE	FALSE	FALSE	FALSE	FALSE	TRUE	FALSE	FALSE	Intron	yes	23_ReprPC7	0.921064	0.713082	0.941607	0.891938	0.00910037	0.111673	0.00501503	0.016885	synaptotagmin 7
cg36192661_TC21	cg36192661	yes	no		no	Foxb2	Foxb2_Intergenic_upstream	chr1	236917600	236917602	3	*	Distal Intergenic	1	237065753	237067553	1801	1	691398	NM_001168584	-148151	ENSRNOG00000058786				FALSE	TRUE	FALSE	FALSE	FALSE	FALSE	FALSE	FALSE	TRUE	Intergenic_upstream	yes	43_EnhA2	0.998259	0.263359	0.999112	-0.203466	4.54326e-06	0.614094	1.18147e-06	0.699013	forkhead box B2
cg36291343_BC21	cg36291343	yes	no		no	Spata6l	Spata6l_Exon	chr1	247085003	247085005	3	*	Exon (NM_001034854/619549, exon 1 of 1)	1	247046649	247088012	41364	2	361747	NM_001014165	3007	ENSRNOG00000015137	NM_001014165;NM_001034854	361747;619549	0;0	TRUE	FALSE	FALSE	FALSE	FALSE	TRUE	TRUE	FALSE	FALSE	Exon	yes	93_PromF3	0.991889	0.852626	0.997158	0.965887	9.84134e-05	0.030978	1.21002e-05	0.00172574	spermatogenesis associated 6-like
cg36359661_TC21	cg36359661	yes	no		no	Hhex	Hhex_Promoter	chr1	256102807	256102809	3	*	Promoter (<=1kb)	1	256101994	256107581	5588	1	79237	NM_024385	813	ENSRNOG00000016595	NM_024385	79237	0	TRUE	FALSE	TRUE	FALSE	FALSE	FALSE	TRUE	FALSE	FALSE	Promoter	yes	95_PromF5	0.895568	0.674802	0.948934	0.86168	0.0157895	0.141435	0.0038451	0.0273755	hematopoietically expressed homeobox
cg36442047_BC11	cg36442047	yes	no		no	Kazald1	Kazald1_Promoter	chr1	264827847	264827849	3	*	Promoter (<=1kb)	1	264827739	264831152	3414	1	293997	NM_001033064	108	ENSRNOG00000016058	NM_001033064	293997	0	TRUE	FALSE	TRUE	FALSE	FALSE	FALSE	TRUE	FALSE	FALSE	Promoter	yes	92_PromF2	0.920772	0.576849	-0.0386881	0.453659	0.00916685	0.230701	0.941997	0.366194	Kazal-type serine peptidase inhibitor domain 1
cg36445744_BC21	cg36445744	yes	no		no	LOC100911827	LOC100911827_Intergenic_downstream	chr1	265044841	265044843	3	*	Distal Intergenic	1	265072011	265080010	8000	2	100911827	NR_110710	35167					FALSE	TRUE	FALSE	FALSE	FALSE	FALSE	FALSE	FALSE	TRUE	Intergenic_downstream	yes	18_ReprPC2	0.91349	0.747132	0.957618	0.814742	0.0109021	0.0878292	0.00265631	0.0483016	uncharacterized LOC100911827
cg36635429_BC21	cg36635429	yes	no		no	Rrs1	Rrs1_Intergenic_upstream	chr5	9664848	9664850	3	*	Distal Intergenic	5	9430721	9432343	1623	2	297784	NM_001079699	-232505	ENSRNOG00000007240				FALSE	TRUE	FALSE	FALSE	FALSE	FALSE	FALSE	FALSE	TRUE	Intergenic_upstream	yes	88_BivProm2	0.978473	0.709021	0.99959	-0.481144	0.000690122	0.114685	2.51975e-07	0.333977	ribosome biogenesis regulator 1 homolog
cg36656487_BC11	cg36656487	yes	no		no	Sulf1	Sulf1_Exon	chr5	6025011	6025013	3	*	Exon (NM_134378/171396, exon 13 of 22)	5	6000772	6186329	185558	2	171396	NM_134378	161316	ENSRNOG00000009037	NM_134378	171396	0	TRUE	FALSE	FALSE	FALSE	FALSE	TRUE	FALSE	FALSE	FALSE	Exon	yes	29_Acet4	0.931613	0.72018	0.965048	0.951169	0.00685528	0.106494	0.00181108	0.00351845	sulfatase 1
cg36740746_BC21	cg36740746	yes	no		no	Adgrb3	Adgrb3_Intergenic_upstream	chr9	32086416	32086418	3	*	Distal Intergenic	9	31280623	32022098	741476	2	301309	NM_001106898	-64318	ENSRNOG00000012045				FALSE	TRUE	FALSE	FALSE	FALSE	FALSE	FALSE	FALSE	TRUE	Intergenic_upstream	yes	58_EnhA17	0.99626	0.923935	0.972559	0.999053	2.09561e-05	0.00845883	0.00111917	1.34621e-06	adhesion G protein-coupled receptor B3
cg36806482_BC21	cg36806482	yes	no		no	Cnnm4	Cnnm4_Exon	chr9	43050576	43050578	3	*	Promoter (<=1kb)	9	43049587	43088690	39104	1	363216	NM_001271050	989	ENSRNOG00000015886	NM_001271050	363216	0	TRUE	FALSE	TRUE	FALSE	FALSE	TRUE	FALSE	FALSE	FALSE	Exon	yes	97_PromF7	0.989547	0.928049	0.993086	-0.652322	0.00016334	0.00757914	7.15338e-05	0.160306	cyclin and CBS domain divalent metal cation transport mediator 4
cg36848905_TC11	cg36848905	yes	no		no	Il1r2	Il1r2_Intergenic_downstream	chr9	46893678	46893680	3	*	Distal Intergenic	9	46841024	46881236	40213	1	117022	NM_053953	52654	ENSRNOG00000014378				FALSE	TRUE	FALSE	FALSE	FALSE	FALSE	FALSE	FALSE	TRUE	Intergenic_downstream	yes	46_EnhA5	0.967647	-0.201605	0.995092	-0.676766	0.00155317	0.701689	3.60785e-05	0.139834	interleukin 1 receptor type 2
cg36857875_BC11	cg36857875	yes	no		no	LOC100910304	LOC100910304_Intergenic_downstream	chr9	47892124	47892126	3	*	Distal Intergenic	9	47936989	48015054	78066	2	100910304	NR_131082	122928	ENSRNOG00000052973				FALSE	TRUE	FALSE	FALSE	FALSE	FALSE	FALSE	FALSE	TRUE	Intergenic_downstream	yes	4_Quies2	0.999436	0.948312	0.99972	0.90095	4.76504e-07	0.00393848	1.1759e-07	0.0142305	uncharacterized LOC100910304
cg36865729_BC21	cg36865729	yes	no		no	Pantr1	Pantr1_Intergenic_downstream	chr9	49182083	49182085	3	*	Distal Intergenic	9	49430504	49475324	44821	2	102547353	NR_132639	293239					FALSE	TRUE	FALSE	FALSE	FALSE	FALSE	FALSE	FALSE	TRUE	Intergenic_downstream	yes	9_HET2	0.999413	0.670265	0.999945	0.154217	5.16125e-07	0.145162	4.48625e-09	0.770508	POU3F3 adjacent non-coding transcript 1
cg36925715_BC21	cg36925715	yes	no		no	Mfsd6	Mfsd6_Exon	chr9	53647307	53647309	3	*	Exon (NM_001106911/301388, exon 3 of 8)	9	53626592	53710817	84226	1	301388	NM_001106911	20715	ENSRNOG00000012663	NM_001106911	301388	0	TRUE	FALSE	FALSE	FALSE	FALSE	TRUE	FALSE	FALSE	FALSE	Exon	yes	82_TxEx3	0.99242	-0.699471	0.998649	-0.462516	8.59719e-05	0.121905	2.73804e-06	0.355696	major facilitator superfamily domain containing 6
cg37001085_TC21	cg37001085	yes	no		no	Nrp2	Nrp2_Intron	chr9	69531391	69531393	3	*	Intron (NM_030869/81527, intron 2 of 16)	9	69497434	69609372	111939	1	81527	NM_030869	33957	ENSRNOG00000031232	NM_030869	81527	0	TRUE	FALSE	FALSE	FALSE	FALSE	FALSE	TRUE	FALSE	FALSE	Intron	yes	35_EnhWk2	0.98891	-0.379288	0.998716	0.551808	0.000183798	0.458351	2.47278e-06	0.256298	neuropilin 2
cg37031426_BC11	cg37031426	yes	no		no	Acadl	Acadl_Intergenic_downstream	chr9	73815624	73815626	3	*	Distal Intergenic	9	73833368	73871854	38487	2	25287	NM_012819	56228	ENSRNOG00000012966				FALSE	TRUE	FALSE	FALSE	FALSE	FALSE	FALSE	FALSE	TRUE	Intergenic_downstream	yes	98_TSS1	0.899198	0.894348	0.984143	-0.817244	0.0147296	0.0161539	0.000375187	0.0470479	acyl-CoA dehydrogenase, long chain
cg37039347_BC21	cg37039347	yes	no		no	Erbb4	Erbb4_Intron	chr9	75175350	75175352	3	*	Intron (NM_021687/59323, intron 21 of 29)	9	75021808	76178936	1157129	2	59323	NM_021687	1003584	ENSRNOG00000014248	NM_021687	59323	0	TRUE	FALSE	FALSE	FALSE	FALSE	FALSE	TRUE	FALSE	FALSE	Intron	yes	37_EnhWk4	0.957296	-0.270749	0.988866	-0.485099	0.00269652	0.6038	0.000185264	0.329429	erb-b2 receptor tyrosine kinase 4
cg37093163_TC21	cg37093163	yes	no		no	Ihh	Ihh_Intergenic_downstream	chr9	82198041	82198043	3	*	Distal Intergenic	9	82208223	82214440	6218	2	84399	NM_053384	16397	ENSRNOG00000018059				FALSE	TRUE	FALSE	FALSE	FALSE	FALSE	FALSE	FALSE	TRUE	Intergenic_downstream	yes	88_BivProm2	0.995401	-0.491014	0.984207	-0.779617	3.16811e-05	0.322669	0.000372179	0.0675009	Indian hedgehog signaling molecule
cg37104993_BC21	cg37104993	yes	no		no	Sphkap	Sphkap_Intergenic_upstream	chr9	89632615	89632617	3	*	Distal Intergenic	9	89051986	89195273	143288	2	316561	NM_001127492	-437342	ENSRNOG00000016388				FALSE	TRUE	FALSE	FALSE	FALSE	FALSE	FALSE	FALSE	TRUE	Intergenic_upstream	yes	53_EnhA12	0.940178	-0.318695	0.996304	0.103941	0.00526099	0.538141	2.04602e-05	0.84465	SPHK1 interactor, AKAP domain containing
cg37127171_BC21	cg37127171	yes	no		no	Kcne4	Kcne4_Intergenic_downstream	chr9	84691401	84691403	3	*	Distal Intergenic	9	84689150	84690338	1189	1	367302	NM_212526	2251	ENSRNOG00000048478	NM_212526	367302	2251	FALSE	TRUE	FALSE	FALSE	FALSE	FALSE	FALSE	FALSE	TRUE	Intergenic_downstream	yes	42_EnhA1	0.978993	0.31831	0.982337	0.00367203	0.000657302	0.538661	0.000465223	0.994492	potassium voltage-gated channel subfamily E regulatory subunit 4
cg37182154_BC21	cg37182154	yes	no		no	Nppc	Nppc_Promoter	chr9	93739444	93739446	3	*	Promoter (3-4kb)	9	93731436	93735636	4201	2	114593	NM_053750	-3808	ENSRNOG00000018854	NM_053750	114593	0	FALSE	TRUE	TRUE	FALSE	FALSE	FALSE	FALSE	FALSE	FALSE	Promoter	yes	23_ReprPC7	0.969006	0.589341	0.996454	-0.662722	0.00142608	0.218334	1.88386e-05	0.151451	natriuretic peptide C
cg37184751_TC11	cg37184751	yes	no		no	Alpi	Alpi_Exon	chr9	94199066	94199068	3	*	Exon (NM_022665/24197, exon 9 of 11)	9	94197618	94201084	3467	2	24197	NM_022665	2016	ENSRNOG00000030020	NM_022665	24197	0	TRUE	FALSE	FALSE	FALSE	FALSE	TRUE	FALSE	FALSE	FALSE	Exon	yes	5_Quies3	0.972391	-0.10884	0.976666	-0.346232	0.00113286	0.837385	0.00081033	0.501404	alkaline phosphatase, intestinal
cg37188693_TC21	cg37188693	yes	no		no	Snorc	Snorc_Exon	chr9	94562937	94562939	3	*	Promoter (<=1kb)	9	94562839	94568312	5474	1	363276	NM_001134587	98	ENSRNOG00000016606	NM_001134587	363276	0	TRUE	FALSE	TRUE	FALSE	FALSE	TRUE	FALSE	FALSE	FALSE	Exon	yes	47_EnhA6	0.970869	-0.82886	0.983806	-0.944955	0.00126056	0.0414273	0.000391233	0.00446155	secondary ossification center associated regulator of chondrocyte maturation
cg37190742_BC21	cg37190742	yes	no		no	Inpp5d	Inpp5d_Exon	chr9	94797782	94797784	3	*	Exon (NM_019311/54259, exon 4 of 27)	9	94745219	94850773	105555	1	54259	NM_019311	52563	ENSRNOG00000017020	NM_019311	54259	0	TRUE	FALSE	FALSE	FALSE	FALSE	TRUE	FALSE	FALSE	FALSE	Exon	yes	66_TxEnh5	0.908386	0.180004	0.994276	0.308338	0.0122052	0.732911	4.90474e-05	0.55215	inositol polyphosphate-5-phosphatase D
cg37214391_BC21	cg37214391	yes	no		no	Asb18	Asb18_Intron	chr9	97095448	97095450	3	*	Intron (NM_001108231/316614, intron 5 of 6)	9	97085234	97151832	66599	2	316614	NM_001108231	56382	ENSRNOG00000019557	NM_001108231	316614	0	TRUE	FALSE	FALSE	FALSE	FALSE	FALSE	TRUE	FALSE	FALSE	Intron	yes	23_ReprPC7	0.913401	-0.601711	0.952306	0.563273	0.0109243	0.20636	0.00335788	0.244447	ankyrin repeat and SOCS box-containing 18
cg37274473_TC21	cg37274473	yes	no		no	Ppip5k2	Ppip5k2_Intergenic_downstream	chr9	111276023	111276025	3	*	Distal Intergenic	9	111232967	111249613	16647	1	501194	NM_001025775	43056	ENSRNOG00000011613				FALSE	TRUE	FALSE	FALSE	FALSE	FALSE	FALSE	FALSE	TRUE	Intergenic_downstream	yes	77_Tx6	0.984511	0.52422	0.999364	0.996582	0.000357993	0.285699	6.06252e-07	1.74995e-05	diphosphoinositol pentakisphosphate kinase 2
cg37383362_BC21	cg37383362	yes	no		no	Dbi	Dbi_Intron	chr13	36150350	36150352	3	*	Intron (NM_031853/25045, intron 3 of 3)	13	36147667	36156076	8410	2	25045	NM_031853	5724	ENSRNOG00000046889	NM_031853	25045	0	TRUE	FALSE	FALSE	FALSE	FALSE	FALSE	TRUE	FALSE	FALSE	Intron	yes	65_TxEnh4	0.991906	0.968413	0.979867	0.709327	9.80027e-05	0.00148085	0.000603927	0.114457	diazepam binding inhibitor, acyl-CoA binding protein
cg37387401_BC21	cg37387401	yes	no		no	Marco	Marco_Exon	chr16	85147321	85147323	3	*	Promoter (<=1kb)	16	85115199	85147683	32485	2	367391	NM_001109011	360	ENSRNOG00000049303	NM_001109011	367391	0	TRUE	FALSE	TRUE	FALSE	FALSE	TRUE	FALSE	FALSE	FALSE	Exon	yes	52_EnhA11	0.996619	-0.288931	0.994338	0.197097	1.71311e-05	0.578664	4.79904e-05	0.708183	macrophage receptor with collagenous structure
cg37410663_TC21	cg37410663	yes	no		no	LOC100362110	LOC100362110_Intron	chr13	41173687	41173689	3	*	Intron (NM_001177819/100362110, intron 1 of 8)	13	40898438	41836153	937716	1	100362110	NM_001177819	275249	ENSRNOG00000030481	NM_001177819	100362110	0	TRUE	FALSE	FALSE	FALSE	FALSE	FALSE	TRUE	FALSE	FALSE	Intron	yes	9_HET2	0.966451	0.947096	0.9996	0.969302	0.00166937	0.00412415	2.39818e-07	0.00139906	LRRGT00155-like
cg37422776_TC11	cg37422776	yes	no		no	Lypd1	Lypd1_Intergenic_upstream	chr13	42980955	42980957	3	*	Distal Intergenic	13	42219885	42263024	43140	2	360838	NM_001007727	-717931	ENSRNOG00000003453				FALSE	TRUE	FALSE	FALSE	FALSE	FALSE	FALSE	FALSE	TRUE	Intergenic_upstream	yes	36_EnhWk3	0.982826	-0.298488	0.998817	0.440089	0.000439898	0.565565	2.09809e-06	0.382485	Ly6/Plaur domain containing 1
cg37442222_TC21	cg37442222	yes	no		no	Cxcr4	Cxcr4_Intergenic_upstream	chr13	45741479	45741481	3	*	Distal Intergenic	13	45314952	45318856	3905	2	60628	NM_022205	-422623	ENSRNOG00000003866				FALSE	TRUE	FALSE	FALSE	FALSE	FALSE	FALSE	FALSE	TRUE	Intergenic_upstream	yes	9_HET2	0.987798	-0.431033	0.997775	0.34005	0.000222419	0.393491	7.42365e-06	0.509586	C-X-C motif chemokine receptor 4
cg37513889_TC21	cg37513889	yes	no		no	Kif21b	Kif21b_Intergenic_downstream	chr13	53026699	53026701	3	*	Distal Intergenic	13	52976522	53022955	46434	1	289397	NM_001105990	50177	ENSRNOG00000008471	NM_001105990;NM_001047926	289397;498236	0;0	FALSE	TRUE	FALSE	FALSE	FALSE	FALSE	FALSE	FALSE	TRUE	Intergenic_downstream	yes	28_Acet3	0.910062	-0.71709	0.945049	-0.850044	0.0117695	0.108735	0.00444644	0.0320443	kinesin family member 21B
cg37747511_BC21	cg37747511	yes	no		no	Sdk2	Sdk2_Intergenic_upstream	chr10	102440306	102440308	3	*	Distal Intergenic	10	102303714	102423084	119371	2	360652	NM_001108303	-17222	ENSRNOG00000024711				FALSE	TRUE	FALSE	FALSE	FALSE	FALSE	FALSE	FALSE	TRUE	Intergenic_upstream	yes	32_Acet7	0.913351	0.531905	0.997862	0.563979	0.0109367	0.277387	6.84988e-06	0.243724	sidekick cell adhesion molecule 2
cg37751638_TC21	cg37751638	yes	no		no	Pbx1	Pbx1_Intergenic_upstream	chr13	86913690	86913692	3	*	Distal Intergenic	13	86386834	86671458	284625	2	304947	NM_001134862	-242232	ENSRNOG00000004693				FALSE	TRUE	FALSE	FALSE	FALSE	FALSE	FALSE	FALSE	TRUE	Intergenic_upstream	yes	90_BivProm4	0.994343	0.74974	0.999264	0.952016	4.79066e-05	0.0861084	8.13242e-07	0.00339848	PBX homeobox 1
cg37774475_TC21	cg37774475	yes	no		no	B4galt3	B4galt3_Exon	chr13	89645360	89645362	3	*	Exon (NM_001009539/494342, exon 3 of 8)	13	89643880	89649868	5989	1	494342	NM_001009539	1480	ENSRNOG00000003551	NM_001009539;NM_001105968	494342;289219	0;0	TRUE	FALSE	FALSE	FALSE	FALSE	TRUE	FALSE	FALSE	FALSE	Exon	yes	67_TxEnh6	0.987196	0.964531	0.997775	0.964499	0.000244878	0.00186472	7.42207e-06	0.00186814	beta-1,4-galactosyltransferase 3
cg37774710_BC21	cg37774710	yes	no		no	Usp21	Usp21_threeUTR	chr13	89655276	89655278	3	*	3' UTR	13	89655043	89661150	6108	2	688466	NM_001127638	5872	ENSRNOG00000038347	NM_001105968;NM_001127638	289219;688466	0;0	TRUE	FALSE	FALSE	FALSE	TRUE	TRUE	FALSE	FALSE	FALSE	threeUTR	yes	92_PromF2	0.902139	0.718126	0.963255	0.848279	0.0138967	0.107982	0.00200045	0.0327827	ubiquitin specific peptidase 21
cg37788266_TC21	cg37788266	yes	no		no	Igsf9	Igsf9_Intron	chr13	90825474	90825476	3	*	Intron (NM_001107197/304982, intron 3 of 20)	13	90815553	90832138	16586	2	304982	NM_001107197	6662	ENSRNOG00000008054	NM_001107197	304982	0	TRUE	FALSE	FALSE	FALSE	FALSE	FALSE	TRUE	FALSE	FALSE	Intron	yes	55_EnhA14	0.981371	-0.650543	0.976965	0.392315	0.00051734	0.161843	0.000789772	0.441719	immunoglobulin superfamily, member 9
cg37812058_TC21	cg37812058	yes	no		no	Pld5	Pld5_Intron	chr13	94289331	94289333	3	*	Intron (NM_001191674/289270, intron 1 of 9)	13	94025696	94355219	329524	2	289270	NM_001191674	65886	ENSRNOG00000003997	NM_001191674	289270	0	TRUE	FALSE	FALSE	FALSE	FALSE	FALSE	TRUE	FALSE	FALSE	Intron	yes	89_BivProm3	0.977212	0.663603	0.995259	0.17371	0.000773053	0.15071	3.36591e-05	0.742055	phospholipase D family, member 5
cg37818477_TC21	cg37818477	yes	no		no	Akt3	Akt3_Intron	chr13	95250127	95250129	3	*	Intron (NM_031575/29414, intron 1 of 11)	13	95087450	95348913	261464	2	29414	NM_031575	98784	ENSRNOG00000021497	NM_031575	29414	0	TRUE	FALSE	FALSE	FALSE	FALSE	FALSE	TRUE	FALSE	FALSE	Intron	yes	90_BivProm4	0.981706	0.687919	0.997982	0.968899	0.000498933	0.130894	6.10276e-06	0.00143584	AKT serine/threonine kinase 3
cg37818483_BC21	cg37818483	yes	no		no	Akt3	Akt3_Intron	chr13	95250363	95250365	3	*	Intron (NM_031575/29414, intron 1 of 11)	13	95087450	95348913	261464	2	29414	NM_031575	98548	ENSRNOG00000021497	NM_031575	29414	0	TRUE	FALSE	FALSE	FALSE	FALSE	FALSE	TRUE	FALSE	FALSE	Intron	yes	43_EnhA2	0.986971	0.969047	0.998907	0.960622	0.000253512	0.00142235	1.79001e-06	0.00229542	AKT serine/threonine kinase 3
cg37950064_TC21	cg37950064	yes	no		no	Smyd2	Smyd2_Intergenic_upstream	chr13	108582855	108582857	3	*	Distal Intergenic	13	108642156	108686292	44137	1	289372	NM_206851	-59299	ENSRNOG00000003583				FALSE	TRUE	FALSE	FALSE	FALSE	FALSE	FALSE	FALSE	TRUE	Intergenic_upstream	yes	23_ReprPC7	0.988881	0.45115	0.999258	-0.567315	0.000184749	0.369188	8.2667e-07	0.240322	SET and MYND domain containing 2
cg37965148_BC21	cg37965148	yes	no		no	Atf3	Atf3_Intergenic_upstream	chr13	109902995	109902997	3	*	Distal Intergenic	13	109817893	109849632	31740	2	25389	NM_012912	-53363	ENSRNOG00000003745				FALSE	TRUE	FALSE	FALSE	FALSE	FALSE	FALSE	FALSE	TRUE	Intergenic_upstream	yes	33_Acet8	0.961028	0.340168	0.998866	-0.0423619	0.0022486	0.509429	1.92897e-06	0.936495	activating transcription factor 3
cg37975568_BC21	cg37975568	yes	no		no	Kcnh1	Kcnh1_Promoter	chr13	110921355	110921357	3	*	Promoter (<=1kb)	13	110920737	111232269	311533	1	65198	NM_031742	618	ENSRNOG00000003841	NM_031742	65198	0	TRUE	FALSE	TRUE	FALSE	FALSE	FALSE	TRUE	FALSE	FALSE	Promoter	yes	87_BivProm1	0.977225	-0.321017	0.991627	-0.367021	0.000772124	0.535015	0.000104862	0.474188	potassium voltage-gated channel subfamily H member 1
cg38086371_BC11	cg38086371	yes	no		no	Cacnb2	Cacnb2_Intron	chr17	81878104	81878106	3	*	Intron (NM_053851/116600, intron 1 of 12)	17	81798414	82019219	220806	1	116600	NM_053851	79690	ENSRNOG00000018378	NM_053851	116600	0	TRUE	FALSE	FALSE	FALSE	FALSE	FALSE	TRUE	FALSE	FALSE	Intron	yes	90_BivProm4	0.854379	-0.0855139	0.978796	-0.470613	0.0302643	0.872042	0.000669636	0.346196	calcium voltage-gated channel auxiliary subunit beta 2
cg38113295_TC21	cg38113295	yes	no		no																															yes	95_PromF5	0.92212	-0.559731	0.992158	-0.317446	0.00886181	0.248085	9.19981e-05	0.539826
cg38120991_TC21	cg38120991	yes	no		no	Arhgap21	Arhgap21_Intergenic_downstream	chr17	87208560	87208562	3	*	Distal Intergenic	17	87725978	87849729	123752	2	307178	NM_001191693	641167	ENSRNOG00000008659				FALSE	TRUE	FALSE	FALSE	FALSE	FALSE	FALSE	FALSE	TRUE	Intergenic_downstream	yes	36_EnhWk3	0.985023	0.782119	0.99279	-0.439296	0.000334782	0.0660363	7.77864e-05	0.383443	Rho GTPase activating protein 21
cg38120992_BC21	cg38120992	yes	no		no	Arhgap21	Arhgap21_Intergenic_downstream	chr17	87208577	87208579	3	*	Distal Intergenic	17	87725978	87849729	123752	2	307178	NM_001191693	641150	ENSRNOG00000008659				FALSE	TRUE	FALSE	FALSE	FALSE	FALSE	FALSE	FALSE	TRUE	Intergenic_downstream	yes	36_EnhWk3	0.989982	-0.452282	0.990578	-0.078194	0.000150027	0.367837	0.000132754	0.882948	Rho GTPase activating protein 21
cg38152775_BC21	cg38152775	yes	no		no	Cysrt1	Cysrt1_Promoter	chr3	2460332	2460334	3	*	Promoter (<=1kb)	3	2458295	2459385	1091	2	499747	NM_001109194	-947	ENSRNOG00000010600	NM_001109194;NM_001109195	499747;499748	-947;0	FALSE	TRUE	TRUE	FALSE	FALSE	FALSE	FALSE	FALSE	FALSE	Promoter	yes	98_TSS1	0.905654	0.363197	0.931197	0.236965	0.0129319	0.47916	0.00693788	0.651205	cysteine rich tail 1
cg38153706_BC21	cg38153706	yes	no		no	Lrrc26	Lrrc26_Exon	chr3	2507149	2507151	3	*	Promoter (<=1kb)	3	2506426	2507752	1327	1	311803	NM_001014053	723	ENSRNOG00000011457	NM_001100532;NM_001014053;NM_001270602;NM_001270603;NM_001270605;NM_001270606;NM_001270608;NM_001270610;NM_001287423;NM_017010	296558;311803;24408;24408;24408;24408;24408;24408;24408;24408	0;0;0;0;0;0;0;0;0;0	TRUE	FALSE	TRUE	FALSE	FALSE	TRUE	FALSE	FALSE	FALSE	Exon	yes	87_BivProm1	0.942959	-0.801988	0.946625	-0.548021	0.00478777	0.0549313	0.00419732	0.260261	leucine rich repeat containing 26
cg38156927_TC21	cg38156927	yes	no		no	Fbxw5	Fbxw5_Exon	chr3	2728002	2728004	3	*	Promoter (<=1kb)	3	2727252	2731210	3959	1	362081	NM_001025730	750	ENSRNOG00000028674	NM_001106555;NM_001025730	296545;362081	0;0	TRUE	FALSE	TRUE	FALSE	FALSE	TRUE	FALSE	FALSE	FALSE	Exon	yes	93_PromF3	0.89982	0.899303	0.959771	0.85181	0.0145515	0.0146992	0.00239504	0.0313131	F-box and WD repeat domain containing 5
cg38181616_BC21	cg38181616	yes	no		no																															yes	60_EnhA19	0.978885	0.332197	0.971085	0.696486	0.000664078	0.520034	0.00124203	0.124201
cg38261533_BC11	cg38261533	yes	no		no	Lmx1b	Lmx1b_Intergenic_upstream	chr3	12768103	12768105	3	*	Distal Intergenic	3	12608748	12686937	78190	2	114501	NM_053709	-81166	ENSRNOG00000017019				FALSE	TRUE	FALSE	FALSE	FALSE	FALSE	FALSE	FALSE	TRUE	Intergenic_upstream	yes	95_PromF5	0.966617	-0.680801	0.968088	0.127043	0.00165306	0.136571	0.00151129	0.810461	LIM homeobox transcription factor 1 beta
cg38405964_TC11	cg38405964	yes	no		no	Nr4a2	Nr4a2_Intergenic_downstream	chr3	42094683	42094685	3	*	Distal Intergenic	3	43111936	43117406	5471	2	54278	NM_019328	1022721	ENSRNOG00000005600				FALSE	TRUE	FALSE	FALSE	FALSE	FALSE	FALSE	FALSE	TRUE	Intergenic_downstream	yes	59_EnhA18	0.992716	0.45706	0.999921	-0.133381	7.93878e-05	0.362151	9.38948e-09	0.801115	nuclear receptor subfamily 4, group A, member 2
cg38420830_BC21	cg38420830	yes	no		no	Acvr1	Acvr1_Intergenic_upstream	chr3	44574032	44574034	3	*	Distal Intergenic	3	44433523	44500986	67464	2	79558	NM_024486	-73046	ENSRNOG00000005033				FALSE	TRUE	FALSE	FALSE	FALSE	FALSE	FALSE	FALSE	TRUE	Intergenic_upstream	yes	50_EnhA9	0.964431	0.994189	0.999296	0.927743	0.00187522	5.05536e-05	7.42824e-07	0.0076429	activin A receptor type 1
cg38451227_BC11	cg38451227	yes	no		no	Tbr1	Tbr1_Promoter	chr3	47677097	47677099	3	*	Promoter (<=1kb)	3	47677465	47687564	10100	1	680427	NM_001191070	-366	ENSRNOG00000005049	NM_001025689;NM_001191070	311078;680427	0;0	FALSE	TRUE	TRUE	FALSE	FALSE	FALSE	FALSE	FALSE	FALSE	Promoter	yes	88_BivProm2	0.966203	0.992631	0.995766	0.700578	0.00169405	8.12569e-05	2.68565e-05	0.121058	T-box brain transcription factor 1
cg38452781_TC21	cg38452781	yes	no		no	Slc4a10	Slc4a10_Promoter	chr3	47996091	47996093	3	*	Promoter (<=1kb)	3	47996123	48286077	289955	1	295645	NM_178092	-30	ENSRNOG00000005307	NM_178092	295645	0	FALSE	TRUE	TRUE	FALSE	FALSE	FALSE	FALSE	FALSE	FALSE	Promoter	yes	88_BivProm2	0.97535	0.972867	0.994102	0.995893	0.000903976	0.00109431	5.20774e-05	2.52633e-05	solute carrier family 4 member 10
cg38477374_BC21	cg38477374	yes	no		no	Csrnp3	Csrnp3_Intron	chr3	51976454	51976456	3	*	Intron (NM_001271225/311093, intron 3 of 7)	3	51883559	52120290	236732	1	311093	NM_001271225	92895	ENSRNOG00000005359	NM_001271225	311093	0	TRUE	FALSE	FALSE	FALSE	FALSE	FALSE	TRUE	FALSE	FALSE	Intron	yes	60_EnhA19	0.976707	0.0152739	0.995207	-0.32429	0.000807517	0.977091	3.44028e-05	0.530617	cysteine and serine rich nuclear protein 3
cg38509813_BC21	cg38509813	yes	no		no	Myo3b	Myo3b_Intron	chr3	56374924	56374926	3	*	Intron (NM_001191901/366069, intron 5 of 30)	3	56355433	56717740	362308	1	366069	NM_001191901	19491	ENSRNOG00000030022	NM_001191901	366069	0	TRUE	FALSE	FALSE	FALSE	FALSE	FALSE	TRUE	FALSE	FALSE	Intron	yes	47_EnhA6	0.954333	-0.54134	0.997702	0.670528	0.00308061	0.26731	7.91215e-06	0.144945	myosin IIIB
cg38579472_TC21	cg38579472	yes	no		no	Prkra	Prkra_Exon	chr3	63507190	63507192	3	*	Promoter (<=1kb)	3	63489081	63507918	18838	2	311130	NM_001024780	726	ENSRNOG00000011195	NM_001024780	311130	0	TRUE	FALSE	TRUE	FALSE	FALSE	TRUE	FALSE	FALSE	FALSE	Exon	yes	93_PromF3	0.943465	0.899082	0.999875	0.877606	0.00470402	0.0147627	2.32918e-08	0.0215535	protein activator of interferon induced protein kinase EIF2AK2
cg38659349_BC21	cg38659349	yes	no		no	Olr721	Olr721_Exon	chr3	78725934	78725936	3	*	Promoter (<=1kb)	3	78725039	78725950	912	2	295914	NM_001000362	14	ENSRNOG00000006654	NM_001000362	295914	0	TRUE	FALSE	TRUE	FALSE	FALSE	TRUE	FALSE	FALSE	FALSE	Exon	yes	13_HET6	0.97117	-0.613223	0.975682	-0.670436	0.0012348	0.195464	0.000879886	0.145022	olfactory receptor 721
cg38665336_BC21	cg38665336	yes	no		no																															yes	93_PromF3	0.970349	-0.117376	0.994553	-0.31218	0.0013057	0.824745	4.44316e-05	0.546943
cg38718450_TC21	cg38718450	yes	no		no	Lrrc4c	Lrrc4c_Intron	chr3	86656203	86656205	3	*	Intron (NM_001107753/311236, intron 5 of 6)	3	85421169	86819922	1398754	1	311236	NM_001107753	1235034	ENSRNOG00000029798	NM_001107753	311236	0	TRUE	FALSE	FALSE	FALSE	FALSE	FALSE	TRUE	FALSE	FALSE	Intron	no	90_BivProm4	0.999012	-0.861981	0.996224	-0.581388	1.46344e-06	0.0272591	2.13551e-05	0.226176	leucine rich repeat containing 4C
cg38787712_BC21	cg38787712	yes	no		no	Kcna4	Kcna4_Intergenic_downstream	chr3	99085120	99085122	3	*	Distal Intergenic	3	98297554	98300680	3127	1	25469	NM_012971	787566	ENSRNOG00000004918				FALSE	TRUE	FALSE	FALSE	FALSE	FALSE	FALSE	FALSE	TRUE	Intergenic_downstream	yes	45_EnhA4	0.977359	0.81792	0.998865	0.996961	0.000763132	0.0467114	1.93064e-06	1.38405e-05	potassium voltage-gated channel subfamily A member 4
cg38827588_TC21	cg38827588	yes	no		no	Dph6	Dph6_Intergenic_upstream	chr3	106436561	106436563	3	*	Distal Intergenic	3	106007721	106136662	128942	2	362191	NM_001014181	-299899	ENSRNOG00000037356				FALSE	TRUE	FALSE	FALSE	FALSE	FALSE	FALSE	FALSE	TRUE	Intergenic_upstream	yes	59_EnhA18	0.988827	0.990085	0.999944	0.991148	0.000186558	0.000146965	4.68983e-09	0.000117202	diphthamine biosynthesis 6
cg38862329_TC11	cg38862329	yes	no		no	Dnajc17	Dnajc17_Intron	chr3	110982597	110982599	3	*	Intron (NM_001191740/311329, intron 10 of 10)	3	110980074	111013602	33529	2	311329	NM_001191740	31003	ENSRNOG00000012368	NM_133595;NM_001191740	171128;311329	0;0	TRUE	FALSE	FALSE	FALSE	FALSE	FALSE	TRUE	FALSE	FALSE	Intron	yes	67_TxEnh6	0.851941	0.802805	0.978257	0.834012	0.0312593	0.0544947	0.000704027	0.0390414	DnaJ heat shock protein family (Hsp40) member C17
cg38930212_BC21	cg38930212	yes	no		no	Ciao1	Ciao1_Exon	chr3	119676750	119676752	3	*	Promoter (<=1kb)	3	119671778	119677324	5547	2	29231	NM_001008766	572	ENSRNOG00000012638	NM_001008766;NM_001100978	29231;311405	0;0	TRUE	FALSE	TRUE	FALSE	FALSE	TRUE	FALSE	FALSE	FALSE	Exon	yes	83_TxEx4	0.981544	0.807584	0.993807	0.914197	0.00050778	0.0519738	5.7418e-05	0.0107274	cytosolic iron-sulfur assembly component 1
cg38946612_TC21	cg38946612	yes	no		no																															yes	49_EnhA8	0.910686	0.107101	0.985414	0.00590415	0.0116094	0.839963	0.000317588	0.991144
cg38985379_TC21	cg38985379	yes	no		no	Crls1	Crls1_Intergenic_downstream	chr3	125524064	125524066	3	*	Distal Intergenic	3	125503638	125522443	18806	1	366196	NM_001014258	20426	ENSRNOG00000021273	NM_001014258	366196	0	FALSE	TRUE	FALSE	FALSE	FALSE	FALSE	FALSE	FALSE	TRUE	Intergenic_downstream	yes	81_TxEx2	0.986406	-0.738092	0.997814	0.423356	0.000275957	0.0939108	7.16411e-06	0.402905	cardiolipin synthase 1
cg39019339_BC21	cg39019339	yes	no		no	Btbd3	Btbd3_Promoter	chr3	131351516	131351518	3	*	Promoter (<=1kb)	3	131351587	131357929	6343	1	311462	NM_001107782	-69	ENSRNOG00000008088	NM_001107782	311462	0	FALSE	TRUE	TRUE	FALSE	FALSE	FALSE	FALSE	FALSE	FALSE	Promoter	yes	90_BivProm4	0.975814	0.744816	0.994769	0.63285	0.000870404	0.0893699	4.0978e-05	0.177453	BTB domain containing 3
cg39157857_BC21	cg39157857	yes	no		no	Spag4	Spag4_Promoter	chr3	152144493	152144495	3	*	Promoter (<=1kb)	3	152143707	152148051	4345	1	83623	NM_031792	786	ENSRNOG00000019566	NM_031792	83623	0	TRUE	FALSE	TRUE	FALSE	FALSE	FALSE	TRUE	FALSE	FALSE	Promoter	yes	95_PromF5	0.923119	0.258855	0.9997	0.534895	0.00863888	0.62039	1.35323e-07	0.274178	sperm associated antigen 4
cg39269982_TC11	cg39269982	yes	no		no	Sulf2	Sulf2_Exon	chr3	162796849	162796851	3	*	Exon (NM_001034927/311642, exon 16 of 21)	3	162791355	162872831	81477	2	311642	NM_001034927	75980	ENSRNOG00000006052	NM_001034927	311642	0	TRUE	FALSE	FALSE	FALSE	FALSE	TRUE	FALSE	FALSE	FALSE	Exon	yes	66_TxEnh5	0.919208	0.863153	0.964538	0.86528	0.00952741	0.0268091	0.00186402	0.0260017	sulfatase 2
cg39284809_TC21	cg39284809	yes	no		no	Znfx1	Znfx1_Promoter	chr3	163849990	163849992	3	*	Promoter (2-3kb)	3	163788010	163847671	59662	2	296384	NM_001047860	-2319	ENSRNOG00000008194	NM_001047860;NM_013186	296384;25736	0;0	FALSE	TRUE	TRUE	FALSE	FALSE	FALSE	FALSE	FALSE	FALSE	Promoter	yes	21_ReprPC5	0.985477	0.546524	0.985873	-0.303684	0.000314831	0.261834	0.000297933	0.558477	zinc finger, NFX1-type containing 1
cg39291329_BC21	cg39291329	yes	no		no	Snai1	Snai1_Intron	chr3	164276821	164276823	3	*	Intron (NM_053805/116490, intron 2 of 2)	3	164274710	164279196	4487	1	116490	NM_053805	2111	ENSRNOG00000009594	NM_053805	116490	0	TRUE	FALSE	FALSE	FALSE	FALSE	FALSE	TRUE	FALSE	FALSE	Intron	yes	90_BivProm4	0.950079	0.264716	0.959388	-0.322879	0.00367596	0.612201	0.00244047	0.532511	snail family transcriptional repressor 1
cg39344632_BC21	cg39344632	yes	no		no	Dok5	Dok5_Intergenic_downstream	chr3	168849121	168849123	3	*	Distal Intergenic	3	168345296	168482445	137150	1	502694	NM_001109344	503825	ENSRNOG00000013196				FALSE	TRUE	FALSE	FALSE	FALSE	FALSE	FALSE	FALSE	TRUE	Intergenic_downstream	yes	4_Quies2	0.990473	-0.552112	0.995046	-0.156795	0.00013572	0.255982	3.6758e-05	0.766734	docking protein 5
cg39348645_BC21	cg39348645	yes	no		no	Cbln4	Cbln4_Intergenic_downstream	chr3	169682675	169682677	3	*	Distal Intergenic	3	170033166	170040953	7788	2	499947	NM_001109210	358276	ENSRNOG00000004372				FALSE	TRUE	FALSE	FALSE	FALSE	FALSE	FALSE	FALSE	TRUE	Intergenic_downstream	yes	41_EnhWk8	0.997609	-0.427682	0.995622	-0.560425	8.56905e-06	0.397591	2.87132e-05	0.247371	cerebellin 4 precursor
cg39389343_TC21	cg39389343	yes	no		no	Edn3	Edn3_Intergenic_downstream	chr3	172962985	172962987	3	*	Distal Intergenic	3	172856730	172879276	22547	1	366270	NM_001077650	106255	ENSRNOG00000007477				FALSE	TRUE	FALSE	FALSE	FALSE	FALSE	FALSE	FALSE	TRUE	Intergenic_downstream	yes	23_ReprPC7	0.927383	0.306898	0.945689	0.681543	0.00771832	0.554106	0.00434447	0.135974	endothelin 3
cg39409517_TC11	cg39409517	yes	no		no	Cdca4	Cdca4_Promoter	chr6	137430360	137430362	3	*	Promoter (9-10kb)	6	137396138	137421283	25146	2	500727	NM_001037214	-9077	ENSRNOG00000013898				FALSE	TRUE	TRUE	FALSE	FALSE	FALSE	FALSE	FALSE	FALSE	Promoter	yes	9_HET2	0.867634	0.179363	0.994775	0.938296	0.0251216	0.733841	4.08737e-05	0.00559363	cell division cycle associated 4
cg39412786_BC21	cg39412786	yes	no		no	Psma7	Psma7_Intergenic_downstream	chr3	174934865	174934867	3	*	Distal Intergenic	3	175420042	175426384	6343	2	29674	NM_001008217	491517	ENSRNOG00000056853				FALSE	TRUE	FALSE	FALSE	FALSE	FALSE	FALSE	FALSE	TRUE	Intergenic_downstream	yes	59_EnhA18	0.954422	0.271047	0.928603	-0.862132	0.0030687	0.603386	0.00746433	0.0272011	proteasome 20S subunit alpha 7
cg39422097_TC21	cg39422097	yes	no		no	Rps21	Rps21_Intergenic_downstream	chr3	175636319	175636321	3	*	Distal Intergenic	3	175629176	175630198	1023	1	81775	NM_031111	7143	ENSRNOG00000060449				FALSE	TRUE	FALSE	FALSE	FALSE	FALSE	FALSE	FALSE	TRUE	Intergenic_downstream	yes	71_TxWk2	0.924299	0.748457	0.949763	-0.94057	0.00837901	0.0869526	0.00372217	0.00519302	ribosomal protein S21
cg39430686_TC11	cg39430686	yes	no		no	Arfgap1	Arfgap1_Intergenic_downstream	chr3	176511288	176511290	3	*	Distal Intergenic	3	176475893	176489925	14033	1	246310	NM_145090	35395	ENSRNOG00000043150				FALSE	TRUE	FALSE	FALSE	FALSE	FALSE	FALSE	FALSE	TRUE	Intergenic_downstream	yes	23_ReprPC7	0.937277	0.762196	0.985391	0.874075	0.00577783	0.0781019	0.000318595	0.0227872	ADP-ribosylation factor GTPase activating protein 1
cg39431893_BC21	cg39431893	yes	no		no	Kcnq2	Kcnq2_Intron	chr3	176629271	176629273	3	*	Intron (NM_133322/170848, intron 1 of 15)	3	176589906	176644951	55046	2	170848	NM_133322	15678	ENSRNOG00000011624	NM_133322	170848	0	TRUE	FALSE	FALSE	FALSE	FALSE	FALSE	TRUE	FALSE	FALSE	Intron	yes	90_BivProm4	0.880489	-0.576997	0.999477	0.472459	0.0205707	0.230553	4.10017e-07	0.344042	potassium voltage-gated channel subfamily Q member 2
cg39435666_BC11	cg39435666	yes	no		no	Abhd16b	Abhd16b_Intergenic_upstream	chr3	176959991	176959993	3	*	Distal Intergenic	3	176985900	176987797	1898	1	311720	NM_001014052	-25907	ENSRNOG00000015067				FALSE	TRUE	FALSE	FALSE	FALSE	FALSE	FALSE	FALSE	TRUE	Intergenic_upstream	yes	87_BivProm1	0.940314	-0.636034	0.991354	-0.305169	0.00523726	0.174599	0.000111804	0.556456	abhydrolase domain containing 16B
cg39438590_BC21	cg39438590	yes	no		no	Myt1	Myt1_Intergenic_upstream	chr3	177280988	177280990	3	*	Distal Intergenic	3	177310753	177341547	30795	1	362291	NM_001108615	-29763	ENSRNOG00000017346				FALSE	TRUE	FALSE	FALSE	FALSE	FALSE	FALSE	FALSE	TRUE	Intergenic_upstream	yes	89_BivProm3	0.915951	0.950178	0.971679	-0.582406	0.0102995	0.00366158	0.00119176	0.225166	myelin transcription factor 1
cg39448946_TC21	cg39448946	yes	no		no	Zfhx4	Zfhx4_Intergenic_upstream	chr2	99037727	99037729	3	*	Distal Intergenic	2	98423569	98610368	186800	2	310250	NM_001191702	-427359	ENSRNOG00000008765				FALSE	TRUE	FALSE	FALSE	FALSE	FALSE	FALSE	FALSE	TRUE	Intergenic_upstream	yes	43_EnhA2	0.933965	0.653692	0.978522	0.693167	0.00639702	0.159128	0.000686995	0.126776	zinc finger homeobox 4
cg39451596_TC21	cg39451596	yes	no		no	Zfhx4	Zfhx4_Intron	chr2	98488085	98488087	3	*	Intron (NM_001191702/310250, intron 4 of 10)	2	98423569	98610368	186800	2	310250	NM_001191702	122281	ENSRNOG00000008765	NM_001191702	310250	0	TRUE	FALSE	FALSE	FALSE	FALSE	FALSE	TRUE	FALSE	FALSE	Intron	yes	58_EnhA17	0.987702	0.959628	0.991939	0.992342	0.000225943	0.00241193	9.72075e-05	8.77477e-05	zinc finger homeobox 4
cg39569746_BC11	cg39569746	yes	no		no	Ect2	Ect2_Intergenic_downstream	chr2	112510647	112510649	3	*	Distal Intergenic	2	112769385	112831476	62092	2	361921	NM_001108547	320827	ENSRNOG00000024365				FALSE	TRUE	FALSE	FALSE	FALSE	FALSE	FALSE	FALSE	TRUE	Intergenic_downstream	yes	37_EnhWk4	0.98603	0.93109	0.999199	-0.82071	0.000291359	0.00695936	9.61335e-07	0.0453359	epithelial cell transforming 2
cg39580451_BC21	cg39580451	yes	no		no	Tmem212	Tmem212_Intergenic_upstream	chr2	113627043	113627045	3	*	Distal Intergenic	2	113598991	113616766	17776	2	499586	NM_001164438	-10277	ENSRNOG00000012608				FALSE	TRUE	FALSE	FALSE	FALSE	FALSE	FALSE	FALSE	TRUE	Intergenic_upstream	yes	44_EnhA3	0.898704	0.12248	0.994586	-0.354945	0.0148716	0.817198	4.38912e-05	0.489942	transmembrane protein 212
cg39581210_BC21	cg39581210	yes	no		no	Pld1	Pld1_Promoter	chr2	113696057	113696059	3	*	Promoter (<=1kb)	2	113696154	113849403	153250	1	25096	NM_030992	-95	ENSRNOG00000028156	NM_030992	25096	0	FALSE	TRUE	TRUE	FALSE	FALSE	FALSE	FALSE	FALSE	FALSE	Promoter	yes	44_EnhA3	0.983596	-0.538512	0.998079	-0.547905	0.000401406	0.270314	5.53415e-06	0.260383	phospholipase D1
cg39581214_BC21	cg39581214	yes	no		no	Pld1	Pld1_fiveUTR	chr2	113696280	113696282	3	*	Promoter (<=1kb)	2	113696154	113849403	153250	1	25096	NM_030992	126	ENSRNOG00000028156	NM_030992	25096	0	TRUE	FALSE	TRUE	TRUE	FALSE	TRUE	FALSE	FALSE	FALSE	fiveUTR	yes	95_PromF5	0.994905	0.600525	0.998921	0.217475	3.8867e-05	0.207496	1.74418e-06	0.678931	phospholipase D1
cg39595103_TC11	cg39595103	yes	no		no	Mecom	Mecom_Intron	chr2	117445177	117445179	3	*	Intron (NM_001106423/294924, intron 3 of 16)	2	117396086	117993604	597519	2	294924	NM_001106423	548425	ENSRNOG00000012645	NM_001106423	294924	0	TRUE	FALSE	FALSE	FALSE	FALSE	FALSE	TRUE	FALSE	FALSE	Intron	yes	55_EnhA14	0.993413	0.974665	0.983885	0.907501	6.494e-05	0.00095467	0.000387463	0.0124385	MDS1 and EVI1 complex locus
cg39791031_BC21	cg39791031	yes	no		no	Zswim2	Zswim2_Intergenic_upstream	chr3	71380842	71380844	3	*	Distal Intergenic	3	71274341	71295610	21270	2	296455	NM_001011960	-85232	ENSRNOG00000032579				FALSE	TRUE	FALSE	FALSE	FALSE	FALSE	FALSE	FALSE	TRUE	Intergenic_upstream	yes	83_TxEx4	0.871276	-0.452248	0.999771	0.60876	0.0237884	0.367877	7.85593e-08	0.19966	zinc finger, SWIM-type containing 2
cg39814763_TC21	cg39814763	yes	no		no	P2ry1	P2ry1_Exon	chr2	151316282	151316284	3	*	Exon (NM_012800/25265, exon 1 of 2)	2	151314818	151320312	5495	1	25265	NM_012800	1464	ENSRNOG00000014232	NM_012800	25265	0	TRUE	FALSE	FALSE	FALSE	FALSE	TRUE	FALSE	FALSE	FALSE	Exon	yes	90_BivProm4	0.956886	0.893462	0.969437	0.636579	0.0027481	0.0164209	0.00138685	0.174113	purinergic receptor P2Y1
cg39826089_BC11	cg39826089	yes	no		no																															yes		0.952571	0.585832	0.968549	0.796159	0.00332094	0.22178	0.00146818	0.0580916
cg39841148_BC21	cg39841148	yes	no		no	Lekr1	Lekr1_Exon	chr2	157620183	157620185	3	*	Exon (NM_001115029/361953, exon 13 of 13)	2	157453428	157620210	166783	1	361953	NM_001115029	166755	ENSRNOG00000031247	NM_001115029	361953	0	TRUE	FALSE	FALSE	FALSE	FALSE	TRUE	FALSE	FALSE	FALSE	Exon	yes	89_BivProm3	0.987956	-0.255506	0.993959	-0.38347	0.000216723	0.625082	5.46226e-05	0.45299	leucine, glutamate and lysine rich 1
cg39916203_BC21	cg39916203	yes	no		no	Rapgef2	Rapgef2_Promoter	chr2	177958246	177958248	3	*	Promoter (7-8kb)	2	177836202	177950517	114316	2	310533	NM_001107684	-7729	ENSRNOG00000021581				FALSE	TRUE	TRUE	FALSE	FALSE	FALSE	FALSE	FALSE	FALSE	Promoter	yes	42_EnhA1	0.938608	-0.576777	0.998704	-0.967757	0.00553769	0.230773	2.51679e-06	0.00154264	Rap guanine nucleotide exchange factor 2
cg39916218_BC21	cg39916218	yes	no		no	Rapgef2	Rapgef2_Promoter	chr2	177959315	177959317	3	*	Promoter (8-9kb)	2	177836202	177950517	114316	2	310533	NM_001107684	-8798	ENSRNOG00000021581				FALSE	TRUE	TRUE	FALSE	FALSE	FALSE	FALSE	FALSE	FALSE	Promoter	yes	42_EnhA1	0.959111	-0.0457407	0.998774	-0.672879	0.00247373	0.931437	2.25347e-06	0.14301	Rap guanine nucleotide exchange factor 2
cg39985297_TC11	cg39985297	yes	no		no	Insrr	Insrr_Exon	chr2	187174450	187174452	3	*	Exon (NM_022212/60663, exon 9 of 22)	2	187162017	187181400	19384	1	60663	NM_022212	12433	ENSRNOG00000057702	NM_022212	60663	0	TRUE	FALSE	FALSE	FALSE	FALSE	TRUE	FALSE	FALSE	FALSE	Exon	yes	17_ReprPC1	0.942122	0.891314	0.972869	0.805839	0.00492788	0.0170771	0.00109418	0.0528882	insulin receptor-related receptor
cg39996689_BC21	cg39996689	yes	no		no	Arhgef2	Arhgef2_Exon	chr2	188007177	188007179	3	*	Exon (NM_001012079/310635, exon 8 of 22)	2	187993798	188021373	27576	1	310635	NM_001012079	13379	ENSRNOG00000020027	NM_001012079	310635	0	TRUE	FALSE	FALSE	FALSE	FALSE	TRUE	FALSE	FALSE	FALSE	Exon	yes	83_TxEx4	0.909455	0.810571	0.960943	0.891185	0.0119265	0.0504263	0.00225833	0.017117	Rho/Rac guanine nucleotide exchange factor 2
cg40004179_BC11	cg40004179	yes	no		no																															yes	87_BivProm1	0.914937	0.543172	0.959874	-0.0352225	0.0105459	0.265369	0.00238288	0.947188
cg40004736_TC21	cg40004736	yes	no		no	Efna1	Efna1_Exon	chr2	188596045	188596047	3	*	Promoter (<=1kb)	2	188588812	188596156	7345	2	94268	NM_053599	109	ENSRNOG00000020573	NM_053599;NR_110715	94268;102550325	0;5887	TRUE	FALSE	TRUE	FALSE	FALSE	TRUE	FALSE	FALSE	FALSE	Exon	yes	95_PromF5	0.907558	0.902768	0.936474	0.898526	0.0124234	0.0137215	0.00592517	0.0149231	ephrin A1
cg40065495_BC21	cg40065495	yes	no		no	Hjv	Hjv_Exon	chr2	198658226	198658228	3	*	Exon (NM_001012080/310681, exon 4 of 4)	2	198655437	198659317	3881	1	310681	NM_001012080	2789	ENSRNOG00000021200	NM_001012080	310681	0	TRUE	FALSE	FALSE	FALSE	FALSE	TRUE	FALSE	FALSE	FALSE	Exon	yes	18_ReprPC2	0.997157	-0.579752	0.999062	0.875072	1.21085e-05	0.227803	1.32022e-06	0.0224356	hemojuvelin BMP co-receptor
cg40105208_BC21	cg40105208	yes	no		no	Ptgfrn	Ptgfrn_Exon	chr2	203461583	203461585	3	*	Exon (NM_019243/29602, exon 3 of 9)	2	203423143	203494391	71249	2	29602	NM_019243	32806	ENSRNOG00000015655	NM_019243	29602	0	TRUE	FALSE	FALSE	FALSE	FALSE	TRUE	FALSE	FALSE	FALSE	Exon	yes	66_TxEnh5	0.981689	0.625097	0.996733	0.388617	0.000499865	0.184482	1.59895e-05	0.44642	prostaglandin F2 receptor inhibitor
cg40184447_BC21	cg40184447	yes	no		no	Ntng1	Ntng1_threeUTR	chr2	212699104	212699106	3	*	3' UTR	2	212696624	213072470	375847	2	295382	NM_001106465	373364	ENSRNOG00000031136	NM_001106465	295382	0	TRUE	FALSE	FALSE	FALSE	TRUE	TRUE	FALSE	FALSE	FALSE	threeUTR	yes		0.891091	-0.570028	0.9943	0.628669	0.0171458	0.237568	4.86488e-05	0.181229	netrin G1
cg40207094_BC21	cg40207094	yes	no		no	Olfm3	Olfm3_fiveUTR	chr2	217963398	217963400	3	*	Promoter (<=1kb)	2	217963376	218005243	41868	1	252920	NM_145777	22	ENSRNOG00000017969	NM_145777	252920	0	TRUE	FALSE	TRUE	TRUE	FALSE	TRUE	FALSE	FALSE	FALSE	fiveUTR	yes	88_BivProm2	0.976361	-0.525709	0.985716	-0.150508	0.000831565	0.284081	0.000304585	0.775942	olfactomedin 3
cg40219613_TC21	cg40219613	yes	no		no	Lrrc39	Lrrc39_threeUTR	chr2	219617289	219617291	3	*	3' UTR	2	219598162	219617498	19337	1	691307	NM_001109637	19127	ENSRNOG00000015117	NM_001109637;NM_001033902	691307;499697	0;0	TRUE	FALSE	FALSE	FALSE	TRUE	TRUE	FALSE	FALSE	FALSE	threeUTR	yes	78_Tx7	0.99101	0.991067	0.983882	0.985996	0.000120857	0.000119341	0.000387594	0.000292799	leucine rich repeat containing 39
cg40223876_BC21	cg40223876	yes	no		no	Palmd	Palmd_Promoter	chr2	220536075	220536077	3	*	Promoter (<=1kb)	2	220481292	220536004	54713	2	310811	NM_001025688	-71		NM_001025688	310811	0	FALSE	TRUE	TRUE	FALSE	FALSE	FALSE	FALSE	FALSE	FALSE	Promoter	yes	42_EnhA1	0.970572	-0.526203	0.984772	-0.641095	0.00128624	0.283546	0.000346078	0.170103	palmdelphin
cg40246938_TC11	cg40246938	yes	no		no	Rwdd3	Rwdd3_Intergenic_downstream	chr2	224436199	224436201	3	*	Distal Intergenic	2	224710351	224723100	12750	2	65026	NM_001128152	286899	ENSRNOG00000029893				FALSE	TRUE	FALSE	FALSE	FALSE	FALSE	FALSE	FALSE	TRUE	Intergenic_downstream	yes	59_EnhA18	0.925	0.214111	0.989441	0.730685	0.00822663	0.683741	0.000166663	0.0990291	RWD domain containing 3
cg40275176_TC21	cg40275176	yes	no		no	Rpl3	Rpl3_Promoter	chr7	121303989	121303991	3	*	Promoter (1-2kb)	7	121297361	121302739	5379	2	300079	NM_198753	-1250	ENSRNOG00000016896	NM_198753	300079	0	FALSE	TRUE	TRUE	FALSE	FALSE	FALSE	FALSE	FALSE	FALSE	Promoter	yes		0.968457	0.315443	0.993755	0.425238	0.00147675	0.54253	5.83836e-05	0.40059	ribosomal protein L3
cg40276805_TC21	cg40276805	yes	no		no	Ndst3	Ndst3_Intergenic_upstream	chr2	227903026	227903028	3	*	Distal Intergenic	2	227738650	227890077	151428	2	295430	NM_001191716	-12949	ENSRNOG00000015781				FALSE	TRUE	FALSE	FALSE	FALSE	FALSE	FALSE	FALSE	TRUE	Intergenic_upstream	yes	87_BivProm1	0.996456	-0.744223	0.968438	0.610152	1.88195e-05	0.0897662	0.00147848	0.198347	N-deacetylase and N-sulfotransferase 3
cg40296401_BC21	cg40296401	yes	no		no	Larp7	Larp7_Intergenic_downstream	chr2	231459125	231459127	3	*	Distal Intergenic	2	231866888	231882002	15115	2	686883	NM_001044290	422875	ENSRNOG00000048989				FALSE	TRUE	FALSE	FALSE	FALSE	FALSE	FALSE	FALSE	TRUE	Intergenic_downstream	yes	91_PromF1	0.99759	0.562316	0.997257	0.230403	8.70262e-06	0.245428	1.12746e-05	0.660511	La ribonucleoprotein 7, transcriptional regulator
cg40321218_TC21	cg40321218	yes	no		no	Rrh	Rrh_Intergenic_downstream	chr2	235229329	235229331	3	*	Distal Intergenic	2	235237423	235249575	12153	2	310869	NM_001107726	20244	ENSRNOG00000053349				FALSE	TRUE	FALSE	FALSE	FALSE	FALSE	FALSE	FALSE	TRUE	Intergenic_downstream	yes	28_Acet3	0.996981	0.683463	0.998872	-0.47677	1.36598e-05	0.134435	1.90722e-06	0.339032	retinal pigment epithelium derived rhodopsin homolog
cg40428021_TC21	cg40428021	yes	no		no	Pkn2	Pkn2_Intergenic_upstream	chr2	249388250	249388252	3	*	Distal Intergenic	2	248735699	248840735	105037	2	207122	NM_001105755	-547515	ENSRNOG00000011317				FALSE	TRUE	FALSE	FALSE	FALSE	FALSE	FALSE	FALSE	TRUE	Intergenic_upstream	yes	27_Acet2	0.899033	-0.735438	0.332785	-0.0350514	0.014777	0.095731	0.519249	0.947444	protein kinase N2
cg40542272_TC21	cg40542272	yes	no		no	Negr1	Negr1_Intron	chr2	263257342	263257344	3	*	Intron (NM_021682/59318, intron 2 of 6)	2	262914240	263650441	736202	1	59318	NM_021682	343102	ENSRNOG00000021410	NM_021682	59318	0	TRUE	FALSE	FALSE	FALSE	FALSE	FALSE	TRUE	FALSE	FALSE	Intron	yes	37_EnhWk4	0.992908	0.174382	0.999838	0.982893	7.52627e-05	0.741079	3.94729e-08	0.000436484	neuronal growth regulator 1
cg40549701_TC21	cg40549701	yes	no		no	Lrrc7	Lrrc7_Exon	chr2	264987981	264987983	3	*	Exon (NM_057142/117284, exon 17 of 30)	2	264910594	265300860	390267	2	117284	NM_057142	312877	ENSRNOG00000011980	NM_057142	117284	0	TRUE	FALSE	FALSE	FALSE	FALSE	TRUE	FALSE	FALSE	FALSE	Exon	yes	26_Acet1	0.968661	0.722323	0.990608	0.874783	0.00145784	0.104952	0.000131909	0.0225374	leucine rich repeat containing 7
cg40563402_TC21	cg40563402	yes	no		no	Sdr16c5	Sdr16c5_Promoter	chr5	16930107	16930109	3	*	Promoter (3-4kb)	5	16904926	16927083	22158	2	297805	NM_001106634	-3024	ENSRNOG00000008871	NM_001106634	297805	-3024	FALSE	TRUE	TRUE	FALSE	FALSE	FALSE	FALSE	FALSE	FALSE	Promoter	yes	88_BivProm2	0.892492	0.0178089	0.993658	-0.863219	0.0167157	0.973289	6.01984e-05	0.0267841	short chain dehydrogenase/reductase family 16C, member 5
cg40703526_BC21	cg40703526	yes	no		no	Epha7	Epha7_Intergenic_upstream	chr5	42689465	42689467	3	*	Distal Intergenic	5	43602903	43757620	154718	1	171287	NM_134331	-913436	ENSRNOG00000007030				FALSE	TRUE	FALSE	FALSE	FALSE	FALSE	FALSE	FALSE	TRUE	Intergenic_upstream	yes	59_EnhA18	0.98084	0.989309	0.998938	0.991161	0.000547144	0.000170823	1.69109e-06	0.000116855	Eph receptor A7
cg40732497_BC21	cg40732497	yes	no		no	Emb	Emb_Intergenic_downstream	chr2	49787899	49787901	3	*	Distal Intergenic	2	49682763	49733475	50713	1	114511	NM_053719	105136	ENSRNOG00000060329				FALSE	TRUE	FALSE	FALSE	FALSE	FALSE	FALSE	FALSE	TRUE	Intergenic_downstream	no		0.980392	-0.283903	0.9901	-0.263091	0.000572924	0.585587	0.00014654	0.614469	embigin
cg40758669_BC21	cg40758669	yes	no		no	Lingo2	Lingo2_fiveUTR	chr5	51638088	51638090	3	*	Promoter (<=1kb)	5	51466367	51638161	171795	2	313156	NM_001107926	71		NM_001107926	313156	0	TRUE	FALSE	TRUE	TRUE	FALSE	TRUE	FALSE	FALSE	FALSE	fiveUTR	yes	27_Acet2	0.960196	0.414062	0.998179	-0.27212	0.00234499	0.414402	4.96862e-06	0.601896	leucine rich repeat and Ig domain containing 2
cg40758670_TC21	cg40758670	yes	no		no	Lingo2	Lingo2_Promoter	chr5	51638175	51638177	3	*	Promoter (<=1kb)	5	51466367	51638161	171795	2	313156	NM_001107926	-14		NM_001107926	313156	0	FALSE	TRUE	TRUE	FALSE	FALSE	FALSE	FALSE	FALSE	FALSE	Promoter	yes	27_Acet2	0.994418	-0.420749	0.999557	-0.327477	4.66583e-05	0.406119	2.9447e-07	0.526344	leucine rich repeat and Ig domain containing 2
cg40794542_BC11	cg40794542	yes	no		no	Cntfr	Cntfr_Promoter	chr5	58073179	58073181	3	*	Promoter (3-4kb)	5	58041631	58070125	28495	2	313173	NM_001003929	-3054	ENSRNOG00000047307	NM_001003929	313173	0	FALSE	TRUE	TRUE	FALSE	FALSE	FALSE	FALSE	FALSE	FALSE	Promoter	no	89_BivProm3	0.876764	0.904599	0.99177	0.728723	0.0218449	0.0132179	0.000101313	0.100405	ciliary neurotrophic factor receptor
cg40794542_BO11	cg40794542	yes	no		yes																															no	89_BivProm3	0.875626	0.828546	0.913189	0.227357	0.0222414	0.0415746	0.0109771	0.664841
cg40794542_BO21	cg40794542	yes	no		yes																															no	89_BivProm3	0.959841	-0.750188	0.945626	0.746404	0.00238676	0.0858141	0.00435449	0.0883122
cg40794542_TC11	cg40794542	yes	no		yes																															no	89_BivProm3	0.85093	-0.183325	0.962665	-0.333993	0.0316764	0.728093	0.00206481	0.51764
cg40794542_TC21	cg40794542	yes	no		yes																															no	89_BivProm3	0.887141	-0.463045	0.966673	-0.652984	0.018387	0.355073	0.00164756	0.159736
cg40795415_BC11	cg40795415	yes	no		no	Arid3c	Arid3c_Intron	chr5	58109502	58109504	3	*	Intron (NM_001173981/502946, intron 3 of 6)	5	58107707	58113553	5847	2	502946	NM_001173981	4049	ENSRNOG00000013416	NM_001108659;NM_001173981	362504;502946	0;0	TRUE	FALSE	FALSE	FALSE	FALSE	FALSE	TRUE	FALSE	FALSE	Intron	yes	88_BivProm2	0.997413	0.848034	0.976933	0.811751	1.00281e-05	0.0328858	0.000792024	0.0498209	AT-rich interaction domain 3C
cg40796187_BC11	cg40796187	yes	no		no																															no	94_PromF4	0.973398	0.875318	0.973053	0.402394	0.00105205	0.0223493	0.00107945	0.428987
cg40796187_BC21	cg40796187	yes	no		yes																															no	94_PromF4	0.982012	0.282344	0.96785	-0.694461	0.000482458	0.587739	0.00153386	0.125769
cg40796187_BO11	cg40796187	yes	no		yes	Ccl27	Ccl27_fiveUTR	chr5	58163466	58163468	3	*	Promoter (<=1kb)	5	58159066	58163584	4519	2	362505	NM_001108660	116	ENSRNOG00000039530	NM_139116;NM_001108660	245983;362505	0;0	TRUE	FALSE	TRUE	TRUE	FALSE	TRUE	FALSE	FALSE	FALSE	fiveUTR	no	94_PromF4	0.885798	-0.621614	0.942003	0.462604	0.0188184	0.187676	0.00494796	0.355593	C-C motif chemokine ligand 27
cg40796187_BO21	cg40796187	yes	no		yes	Ccl27	Ccl27_fiveUTR	chr5	58163466	58163468	3	*	Promoter (<=1kb)	5	58159066	58163584	4519	2	362505	NM_001108660	116	ENSRNOG00000039530	NM_139116;NM_001108660	245983;362505	0;0	TRUE	FALSE	TRUE	TRUE	FALSE	TRUE	FALSE	FALSE	FALSE	fiveUTR	no	94_PromF4	0.915912	-0.426181	0.955297	-0.167639	0.010309	0.399432	0.00295286	0.750897	C-C motif chemokine ligand 27
cg40796191_BC11	cg40796191	yes	no		no	Ccl27	Ccl27_Promoter	chr5	58163623	58163625	3	*	Promoter (<=1kb)	5	58159066	58163584	4519	2	362505	NM_001108660	-39	ENSRNOG00000039530	NM_139116;NM_001108660	245983;362505	0;0	FALSE	TRUE	TRUE	FALSE	FALSE	FALSE	FALSE	FALSE	FALSE	Promoter	no	98_TSS1	0.827125	0.795834	0.96596	0.89605	0.0422455	0.0582704	0.0017184	0.0156469	C-C motif chemokine ligand 27
cg40796191_BC21	cg40796191	yes	no		yes	Ccl27	Ccl27_Promoter	chr5	58163623	58163625	3	*	Promoter (<=1kb)	5	58159066	58163584	4519	2	362505	NM_001108660	-39	ENSRNOG00000039530	NM_139116;NM_001108660	245983;362505	0;0	FALSE	TRUE	TRUE	FALSE	FALSE	FALSE	FALSE	FALSE	FALSE	Promoter	no	98_TSS1	0.949833	0.294007	0.963713	-0.428986	0.00371192	0.571697	0.0019512	0.395994	C-C motif chemokine ligand 27
cg40796191_TO11	cg40796191	yes	no		yes	Ccl27	Ccl27_Promoter	chr5	58163623	58163625	3	*	Promoter (<=1kb)	5	58159066	58163584	4519	2	362505	NM_001108660	-39	ENSRNOG00000039530	NM_139116;NM_001108660	245983;362505	0;0	FALSE	TRUE	TRUE	FALSE	FALSE	FALSE	FALSE	FALSE	FALSE	Promoter	no	98_TSS1	0.874829	-0.434416	0.99558	0.263208	0.0225213	0.389367	2.92585e-05	0.614305	C-C motif chemokine ligand 27
cg40796378_BC11	cg40796378	yes	no		no	Ccl19	Ccl19_Exon	chr5	58182776	58182778	3	*	Promoter (<=1kb)	5	58181025	58182969	1945	2	362506	NM_001108661	191	ENSRNOG00000015668	NM_001108661	362506	0	TRUE	FALSE	TRUE	FALSE	FALSE	TRUE	FALSE	FALSE	FALSE	Exon	no		0.99208	-0.117671	0.994941	-0.0870739	9.38475e-05	0.824308	3.83227e-05	0.869719	C-C motif chemokine ligand 19
cg40796378_BC21	cg40796378	yes	no		yes	Ccl19	Ccl19_Exon	chr5	58182776	58182778	3	*	Promoter (<=1kb)	5	58181025	58182969	1945	2	362506	NM_001108661	191	ENSRNOG00000015668	NM_001108661	362506	0	TRUE	FALSE	TRUE	FALSE	FALSE	TRUE	FALSE	FALSE	FALSE	Exon	no		0.984007	0.828886	0.984902	0.388741	0.000381618	0.0414148	0.000340186	0.446262	C-C motif chemokine ligand 19
cg40797421_BC11	cg40797421	yes	no		no	Ccl21	Ccl21_Promoter	chr5	58198850	58198852	3	*	Promoter (<=1kb)	5	58197678	58198782	1105	2	298006	NM_001008513	-68	ENSRNOG00000034290	NM_001008513	298006	0	FALSE	TRUE	TRUE	FALSE	FALSE	FALSE	FALSE	FALSE	FALSE	Promoter	no	35_EnhWk2	0.935483	-0.773323	0.999045	-0.228803	0.00610948	0.0712503	1.36858e-06	0.662785	C-C motif chemokine ligand 21
cg40797421_BC21	cg40797421	yes	no		yes	Ccl21	Ccl21_Promoter	chr5	58198850	58198852	3	*	Promoter (<=1kb)	5	58197678	58198782	1105	2	298006	NM_001008513	-68	ENSRNOG00000034290	NM_001008513	298006	0	FALSE	TRUE	TRUE	FALSE	FALSE	FALSE	FALSE	FALSE	FALSE	Promoter	no	35_EnhWk2	0.991559	0.287279	0.999805	-0.911788	0.000106578	0.580936	5.67547e-08	0.0113288	C-C motif chemokine ligand 21
cg40797421_BO11	cg40797421	yes	no		yes	Ccl21	Ccl21_Promoter	chr5	58198850	58198852	3	*	Promoter (<=1kb)	5	58197678	58198782	1105	2	298006	NM_001008513	-68	ENSRNOG00000034290	NM_001008513	298006	0	FALSE	TRUE	TRUE	FALSE	FALSE	FALSE	FALSE	FALSE	FALSE	Promoter	no	35_EnhWk2	0.876234	-0.720848	0.996931	0.856156	0.0220291	0.106012	1.41143e-05	0.0295483	C-C motif chemokine ligand 21
cg40797421_BO21	cg40797421	yes	no		yes	Ccl21	Ccl21_Promoter	chr5	58198850	58198852	3	*	Promoter (<=1kb)	5	58197678	58198782	1105	2	298006	NM_001008513	-68	ENSRNOG00000034290	NM_001008513	298006	0	FALSE	TRUE	TRUE	FALSE	FALSE	FALSE	FALSE	FALSE	FALSE	Promoter	no	35_EnhWk2	0.980666	0.895579	0.995633	0.338985	0.000557088	0.0157863	2.85668e-05	0.510998	C-C motif chemokine ligand 21
cg40797421_TO21	cg40797421	yes	no		yes	Ccl21	Ccl21_Promoter	chr5	58198850	58198852	3	*	Promoter (<=1kb)	5	58197678	58198782	1105	2	298006	NM_001008513	-68	ENSRNOG00000034290	NM_001008513	298006	0	FALSE	TRUE	TRUE	FALSE	FALSE	FALSE	FALSE	FALSE	FALSE	Promoter	no	35_EnhWk2	0.967417	0.724466	0.999979	0.0147752	0.00157517	0.103419	6.3134e-10	0.977839	C-C motif chemokine ligand 21
cg40806993_BC21	cg40806993	yes	no		no	Tesk1	Tesk1_threeUTR	chr5	58942909	58942911	3	*	3' UTR	5	58937615	58943358	5744	1	29460	NM_031578	5294	ENSRNOG00000053729	NM_031578;NM_001015016	29460;313498	0;0	TRUE	FALSE	FALSE	FALSE	TRUE	TRUE	FALSE	FALSE	FALSE	threeUTR	yes	65_TxEnh4	0.943567	0.998507	0.999914	0.81098	0.00468724	3.33968e-06	1.11221e-08	0.0502161	testis associated actin remodelling kinase 1
cg40911833_TC21	cg40911833	yes	no		no	Klf4	Klf4_Intergenic_downstream	chr5	72239345	72239347	3	*	Distal Intergenic	5	72283311	72287669	4359	2	114505	NM_053713	48322	ENSRNOG00000016299				FALSE	TRUE	FALSE	FALSE	FALSE	FALSE	FALSE	FALSE	TRUE	Intergenic_downstream	yes	99_TSS2	0.971787	0.925651	0.955496	0.87007	0.00118277	0.00808607	0.00292689	0.0242259	Kruppel like factor 4
cg40926050_BC21	cg40926050	yes	no		no	Epb41l4b	Epb41l4b_Intron	chr5	74187663	74187665	3	*	Intron (NM_001127565/500464, intron 1 of 15)	5	74105491	74191167	85677	2	500464	NM_001127565	3502	ENSRNOG00000056550	NM_001127565	500464	0	TRUE	FALSE	FALSE	FALSE	FALSE	FALSE	TRUE	FALSE	FALSE	Intron	yes	91_PromF1	0.979435	0.886883	0.987203	0.0175034	0.00063001	0.0184696	0.000244595	0.973748	erythrocyte membrane protein band 4.1 like 4B
cg40966156_TC21	cg40966156	yes	no		no																															yes	47_EnhA6	0.97614	0.138669	0.982011	-0.439551	0.000847169	0.793329	0.000482483	0.383135
cg40966728_BC21	cg40966728	yes	no		no	Rgs3	Rgs3_Intron	chr5	78564820	78564822	3	*	Intron (NM_019340/54293, intron 14 of 15)	5	78483893	78567280	83388	1	54293	NM_019340	80927	ENSRNOG00000024501	NM_019340	54293	0	TRUE	FALSE	FALSE	FALSE	FALSE	FALSE	TRUE	FALSE	FALSE	Intron	yes	42_EnhA1	0.914992	-0.0772356	0.971887	0.559888	0.0105325	0.884377	0.00117436	0.247924	regulator of G-protein signaling 3
cg40989493_TC21	cg40989493	yes	no		no	Astn2	Astn2_Intron	chr5	81823736	81823738	3	*	Intron (NM_001271363/100361323, intron 5 of 22)	5	81179614	82168427	988814	2	100361323	NM_001271363	344689	ENSRNOG00000060105	NM_001271363	100361323	0	TRUE	FALSE	FALSE	FALSE	FALSE	FALSE	TRUE	FALSE	FALSE	Intron	yes	37_EnhWk4	0.999375	0.584176	0.985675	-0.436951	5.85246e-07	0.223414	0.000306325	0.386286	astrotactin 2
cg41067554_TC21	cg41067554	yes	no		no	LOC100910558	LOC100910558_Promoter	chr5	100649736	100649738	3	*	Promoter (<=1kb)	5	100650512	100688184	37673	1	100910558	NR_110678	-774		NM_031566;NR_110678;NR_110679;NR_110680	29227;100910558;100910558;100910558	0;0;0;0	FALSE	TRUE	TRUE	FALSE	FALSE	FALSE	FALSE	FALSE	FALSE	Promoter	yes	95_PromF5	0.95036	0.98414	0.983662	0.910795	0.00363507	0.000375316	0.000398239	0.0115815	uncharacterized LOC100910558
cg41068621_TC21	cg41068621	yes	no		no	LOC100910558	LOC100910558_Intergenic_downstream	chr5	100763484	100763486	3	*	Distal Intergenic	5	100650512	100688184	37673	1	100910558	NR_110680	112972					FALSE	TRUE	FALSE	FALSE	FALSE	FALSE	FALSE	FALSE	TRUE	Intergenic_downstream	yes		0.915472	0.526307	0.996726	0.353207	0.0104154	0.283432	1.60587e-05	0.492222	uncharacterized LOC100910558
cg41069628_TC21	cg41069628	yes	no		no	Zdhhc21	Zdhhc21_Intergenic_downstream	chr5	100854799	100854801	3	*	Distal Intergenic	5	100924621	100977902	53282	2	298184	NM_001039009	123101	ENSRNOG00000010484				FALSE	TRUE	FALSE	FALSE	FALSE	FALSE	FALSE	FALSE	TRUE	Intergenic_downstream	yes	59_EnhA18	0.993954	0.993315	0.995266	0.893776	5.47145e-05	6.68894e-05	3.35613e-05	0.016326	zinc finger DHHC-type palmitoyltransferase 21
cg41088412_TC21	cg41088412	yes	no		no	Bnc2	Bnc2_Intergenic_upstream	chr5	102928144	102928146	3	*	Distal Intergenic	5	102415847	102743417	327571	2	298189	NM_001106666	-184727	ENSRNOG00000006553				FALSE	TRUE	FALSE	FALSE	FALSE	FALSE	FALSE	FALSE	TRUE	Intergenic_upstream	yes	32_Acet7	0.97509	0.347215	0.991993	0.300282	0.000923059	0.500108	9.59163e-05	0.563115	basonuclin 2
cg41113149_TC21	cg41113149	yes	no		no	Hacd4	Hacd4_Intergenic_downstream	chr5	106562468	106562470	3	*	Distal Intergenic	5	106732513	106758032	25520	2	362540	NM_001108669	195562	ENSRNOG00000005772				FALSE	TRUE	FALSE	FALSE	FALSE	FALSE	FALSE	FALSE	TRUE	Intergenic_downstream	yes	43_EnhA2	0.99083	0.859793	0.998766	0.921639	0.000125742	0.0281088	2.28276e-06	0.00897013	3-hydroxyacyl-CoA dehydratase 4
cg41124794_TC21	cg41124794	yes	no		no	Dmrta1	Dmrta1_Intergenic_downstream	chr5	108440194	108440196	3	*	Distal Intergenic	5	108278217	108284757	6541	1	313352	NM_001107945	161977	ENSRNOG00000024093				FALSE	TRUE	FALSE	FALSE	FALSE	FALSE	FALSE	FALSE	TRUE	Intergenic_downstream	yes		0.988564	-0.265784	0.99942	0.202129	0.000195411	0.610712	5.0504e-07	0.700935	DMRT-like family A1
cg41244572_TC21	cg41244572	yes	no		no	Acot11	Acot11_Intron	chr5	126385144	126385146	3	*	Intron (NM_001271383/100363074, intron 1 of 15)	5	126347478	126395655	48178	2	100363074	NM_001271383	10509	ENSRNOG00000007837	NM_001271383	100363074	0	TRUE	FALSE	FALSE	FALSE	FALSE	FALSE	TRUE	FALSE	FALSE	Intron	yes	35_EnhWk2	0.981817	-0.430922	0.995891	0.705273	0.000492938	0.393627	2.52857e-05	0.117495	acyl-CoA thioesterase 11
cg41269769_TC21	cg41269769	yes	no		no	Nrdc	Nrdc_Intron	chr5	128650968	128650970	3	*	Intron (NM_012993/25499, intron 2 of 30)	5	128630086	128693893	63808	1	25499	NM_012993	20882	ENSRNOG00000007111	NM_012993;NR_032765	25499;100314211	0;-897	TRUE	FALSE	FALSE	FALSE	FALSE	FALSE	TRUE	FALSE	FALSE	Intron	yes	75_Tx4	0.970461	0.611072	0.980976	0.977555	0.00129595	0.197482	0.000539449	0.000749982	nardilysin convertase
cg41299856_BC21	cg41299856	yes	no		no	Foxe3	Foxe3_Intergenic_downstream	chr5	133377683	133377685	3	*	Distal Intergenic	5	133724796	133725656	861	2	171302	NM_134339	347971	ENSRNOG00000007770				FALSE	TRUE	FALSE	FALSE	FALSE	FALSE	FALSE	FALSE	TRUE	Intergenic_downstream	yes	22_ReprPC6	0.97298	0.627203	0.981733	0.949914	0.00108525	0.182561	0.000497476	0.00370003	forkhead box E3
cg41302762_BC11	cg41302762	yes	no		no	Foxe3	Foxe3_Intergenic_downstream	chr5	133703841	133703843	3	*	Distal Intergenic	5	133724796	133725656	861	2	171302	NM_134339	21813	ENSRNOG00000007770				FALSE	TRUE	FALSE	FALSE	FALSE	FALSE	FALSE	FALSE	TRUE	Intergenic_downstream	yes	88_BivProm2	0.845251	0.6487	0.999178	0.00647591	0.0340681	0.16344	1.01209e-06	0.990286	forkhead box E3
cg41312266_TC21	cg41312266	yes	no		no	Cyp4a3	Cyp4a3_Exon	chr5	134377480	134377482	3	*	Exon (NM_001106678/298426, exon 2 of 6)	5	134196915	134484851	287937	2	298423	NM_175760	107369	ENSRNOG00000009741	NM_175760;NM_001106678	298423;298426	0;0	TRUE	FALSE	FALSE	FALSE	FALSE	TRUE	TRUE	FALSE	FALSE	Exon	yes	80_TxEx1	0.946992	0.984633	0.977216	0.920213	0.00414028	0.000352421	0.000772754	0.00929494	cytochrome P450, family 4, subfamily a, polypeptide 3
cg41337549_TC21	cg41337549	yes	no		no	Ptprf	Ptprf_Exon	chr5	137064294	137064296	3	*	Exon (NM_019249/360406, exon 7 of 31)	5	137037706	137104993	67288	2	360406	NM_019249	40697	ENSRNOG00000019977	NM_019249	360406	0	TRUE	FALSE	FALSE	FALSE	FALSE	TRUE	FALSE	FALSE	FALSE	Exon	yes	82_TxEx3	0.903221	0.258908	0.951086	0.533569	0.013596	0.620315	0.00353039	0.275599	protein tyrosine phosphatase, receptor type, F
cg41342259_BC21	cg41342259	yes	no		no	Tmem125	Tmem125_Intergenic_downstream	chr5	137374277	137374279	3	*	Distal Intergenic	5	137371825	137373207	1383	1	313545	NM_001107967	2452	ENSRNOG00000045872	NM_001107967	313545	0	FALSE	TRUE	FALSE	FALSE	FALSE	FALSE	FALSE	FALSE	TRUE	Intergenic_downstream	yes	99_TSS2	0.876031	-0.18035	0.896847	-0.815068	0.0220998	0.732408	0.015412	0.0481372	transmembrane protein 125
cg41342260_BC21	cg41342260	yes	no		no	Tmem125	Tmem125_Intergenic_downstream	chr5	137374294	137374296	3	*	Distal Intergenic	5	137371825	137373207	1383	1	313545	NM_001107967	2469	ENSRNOG00000045872	NM_001107967	313545	0	FALSE	TRUE	FALSE	FALSE	FALSE	FALSE	FALSE	FALSE	TRUE	Intergenic_downstream	yes	87_BivProm1	0.91116	0.200723	0.87816	0.0779617	0.0114882	0.70296	0.0213631	0.883294	transmembrane protein 125
cg41378194_BC21	cg41378194	yes	no		no	Bmp8a	Bmp8a_Exon	chr5	141017119	141017121	3	*	Exon (NM_001012221/366463, exon 1 of 1)	5	141007462	141033511	26050	2	680931	NM_001109432	16390	ENSRNOG00000030155	NM_001109432;NM_001012221	680931;366463	0;0	TRUE	FALSE	FALSE	FALSE	FALSE	TRUE	TRUE	FALSE	FALSE	Exon	no	7_Quies5	0.959842	0.582073	0.967029	0.00766235	0.00238657	0.225496	0.00161276	0.988507	bone morphogenetic protein 8a
cg41393410_BC21	cg41393410	yes	no		no	Pou3f1	Pou3f1_Intergenic_upstream	chr5	142464129	142464131	3	*	Distal Intergenic	5	142643599	142646580	2982	1	192110	NM_138838	-179468	ENSRNOG00000047686				FALSE	TRUE	FALSE	FALSE	FALSE	FALSE	FALSE	FALSE	TRUE	Intergenic_upstream	yes	22_ReprPC6	0.947661	0.909673	0.993911	0.927935	0.0040373	0.0118701	5.54937e-05	0.00760282	POU class 3 homeobox 1
cg41428745_TC11	cg41428745	yes	no		no	Dlgap3	Dlgap3_Exon	chr5	145264336	145264338	3	*	Exon (NM_001301876/286923, exon 4 of 12)	5	145234757	145304536	69780	1	286923	NM_001301876	29579	ENSRNOG00000014302	NM_001301876;NM_173138;NM_001276304	286923;286923;286923	0;0;0	TRUE	FALSE	FALSE	FALSE	FALSE	TRUE	FALSE	FALSE	FALSE	Exon	yes	21_ReprPC5	0.951411	-0.356979	0.943488	-0.0422624	0.00348395	0.487277	0.00470015	0.936644	DLG associated protein 3
cg41452676_BC21	cg41452676	yes	no		no																															yes	23_ReprPC7	0.903542	0.330323	0.950653	0.477853	0.0135074	0.522537	0.00359265	0.337778
cg41517181_BC21	cg41517181	yes	no		no																															yes	87_BivProm1	0.933957	-0.492822	0.966355	-0.435921	0.00639851	0.320613	0.00167897	0.387537
cg41528201_TC11	cg41528201	yes	no		no																															yes	67_TxEnh6	0.921434	0.152387	0.973542	-0.299129	0.00901653	0.773188	0.00104075	0.564689
cg41534747_TC21	cg41534747	yes	no		no	Runx3	Runx3_Exon	chr5	153531049	153531051	3	*	Exon (NM_130425/156726, exon 8 of 8)	5	153507089	153531137	24049	1	156726	NM_130425	23960	ENSRNOG00000054217	NM_130425	156726	0	TRUE	FALSE	FALSE	FALSE	FALSE	TRUE	FALSE	FALSE	FALSE	Exon	yes	66_TxEnh5	0.883385	-0.645639	0.915053	-0.295868	0.0196058	0.166109	0.0105175	0.569148	RUNX family transcription factor 3
cg41690881_TC21	cg41690881	yes	no		no	Tardbp	Tardbp_Intergenic_upstream	chr5	165561024	165561026	3	*	Distal Intergenic	5	165432096	165442059	9964	2	298648	NM_001011979	-118965	ENSRNOG00000012455				FALSE	TRUE	FALSE	FALSE	FALSE	FALSE	FALSE	FALSE	TRUE	Intergenic_upstream	yes	18_ReprPC2	0.960707	0.962183	0.971578	0.906563	0.00228562	0.00211818	0.00120022	0.0126878	TAR DNA binding protein
cg41692669_BC11	cg41692669	yes	no		no	Tardbp	Tardbp_Intergenic_upstream	chr5	165667715	165667717	3	*	Distal Intergenic	5	165432096	165442059	9964	2	298648	NM_001011979	-225656	ENSRNOG00000012455				FALSE	TRUE	FALSE	FALSE	FALSE	FALSE	FALSE	FALSE	TRUE	Intergenic_upstream	yes	23_ReprPC7	0.942794	0.892265	0.948686	0.0769059	0.00481519	0.0167849	0.00388217	0.884869	TAR DNA binding protein
cg41727521_BC21	cg41727521	yes	no		no	Camta1	Camta1_Intron	chr5	168233172	168233174	3	*	Intron (NM_001195559/362665, intron 9 of 28)	5	168138207	169017295	879089	2	362665	NM_001195559	784121	ENSRNOG00000018602	NM_001195559	362665	0	TRUE	FALSE	FALSE	FALSE	FALSE	FALSE	TRUE	FALSE	FALSE	Intron	yes	37_EnhWk4	0.897471	-0.627943	0.970671	-0.855095	0.0152295	0.181888	0.00127769	0.029975	calmodulin binding transcription activator 1
cg41728127_TC21	cg41728127	yes	no		no	Camta1	Camta1_Intron	chr5	168280878	168280880	3	*	Intron (NM_001195559/362665, intron 8 of 28)	5	168138207	169017295	879089	2	362665	NM_001195559	736415	ENSRNOG00000018602	NM_001195559	362665	0	TRUE	FALSE	FALSE	FALSE	FALSE	FALSE	TRUE	FALSE	FALSE	Intron	yes	59_EnhA18	0.957885	0.332396	0.965259	0.864856	0.00262313	0.519769	0.00178946	0.0261619	calmodulin binding transcription activator 1
cg41729192_BC21	cg41729192	yes	no		no	Camta1	Camta1_Intron	chr5	168357070	168357072	3	*	Intron (NM_001195559/362665, intron 8 of 28)	5	168138207	169017295	879089	2	362665	NM_001195559	660223	ENSRNOG00000018602	NM_001195559	362665	0	TRUE	FALSE	FALSE	FALSE	FALSE	FALSE	TRUE	FALSE	FALSE	Intron	yes	35_EnhWk2	0.933329	-0.66896	0.965833	0.854306	0.00651929	0.146242	0.00173112	0.0302936	calmodulin binding transcription activator 1
cg41736379_TC21	cg41736379	yes	no		no	Camta1	Camta1_Intron	chr5	168934749	168934751	3	*	Intron (NM_001195559/362665, intron 3 of 28)	5	168138207	169017295	879089	2	362665	NM_001195559	82544	ENSRNOG00000018602	NM_001195559	362665	0	TRUE	FALSE	FALSE	FALSE	FALSE	FALSE	TRUE	FALSE	FALSE	Intron	yes	70_TxWk1	0.93723	0.994436	0.993547	0.955205	0.00578653	4.63433e-05	6.23188e-05	0.00296495	calmodulin binding transcription activator 1
cg41760643_BC21	cg41760643	yes	no		no	Ajap1	Ajap1_Intergenic_downstream	chr5	170602767	170602769	3	*	Distal Intergenic	5	170615885	170679315	63431	2	687031	NM_001101014	76546	ENSRNOG00000050137				FALSE	TRUE	FALSE	FALSE	FALSE	FALSE	FALSE	FALSE	TRUE	Intergenic_downstream	yes	48_EnhA7	0.921278	-0.266414	0.98593	-0.619623	0.0090518	0.609833	0.000295564	0.189513	adherens junctions associated protein 1
cg41825883_BC21	cg41825883	yes	no		no	Steap2	Steap2_Exon	chr4	25517344	25517346	3	*	Exon (NM_001107846/312052, exon 3 of 6)	4	25507463	25527087	19625	1	312052	NM_001107846	9881	ENSRNOG00000006076	NM_001107846	312052	0	TRUE	FALSE	FALSE	FALSE	FALSE	TRUE	FALSE	FALSE	FALSE	Exon	yes	59_EnhA18	0.922483	-0.334278	0.99923	0.0496137	0.00878053	0.51726	8.88688e-07	0.92564	STEAP2 metalloreductase
cg41912945_BC21	cg41912945	yes	no		no	Slc26a5	Slc26a5_Exon	chr4	9821638	9821640	3	*	Promoter (<=1kb)	4	9821541	9860571	39031	1	83819	NM_030840	97	ENSRNOG00000011616	NM_030840	83819	0	TRUE	FALSE	TRUE	FALSE	FALSE	TRUE	FALSE	FALSE	FALSE	Exon	yes	34_EnhWk1	0.879874	0.857846	0.993207	-0.364366	0.0207787	0.0288753	6.90638e-05	0.477638	solute carrier family 26 member 5
cg41915554_TC21	cg41915554	yes	no		no																															yes	27_Acet2	0.882156	0.502885	0.99642	-0.330304	0.0200124	0.30926	1.91973e-05	0.522562
cg41968546_TC21	cg41968546	yes	no		no	Olr1226	Olr1226_Intergenic_upstream	chr4	1097241	1097243	3	*	Distal Intergenic	4	1355820	1356761	942	1	300551	NM_001000442	-258577	ENSRNOG00000048285				FALSE	TRUE	FALSE	FALSE	FALSE	FALSE	FALSE	FALSE	TRUE	Intergenic_upstream	yes	9_HET2	0.966895	0.583831	0.999708	0.854999	0.00162576	0.223755	1.2788e-07	0.0300136	olfactory receptor 1226
cg42019849_BC21	cg42019849	yes	no		no	Zfyve28	Zfyve28_Intergenic_upstream	chr14	81713739	81713741	3	*	Distal Intergenic	14	81725513	81811142	85630	1	305454	NM_001107227	-11772	ENSRNOG00000014874				FALSE	TRUE	FALSE	FALSE	FALSE	FALSE	FALSE	FALSE	TRUE	Intergenic_upstream	yes	23_ReprPC7	0.887952	0.105255	0.963892	-0.5048	0.0181287	0.8427	0.00193218	0.307117	zinc finger FYVE-type containing 28
cg42043689_BC21	cg42043689	yes	no		no	Tbc1d14	Tbc1d14_Exon	chr14	79355570	79355572	3	*	Exon (NM_001113365/360956, exon 3 of 15)	14	79339258	79438765	99508	1	360956	NM_001113365	16312	ENSRNOG00000006400	NM_001113365;NM_001034021	360956;360956	0;0	TRUE	FALSE	FALSE	FALSE	FALSE	TRUE	FALSE	FALSE	FALSE	Exon	yes	81_TxEx2	0.984969	0.853335	0.998308	0.823558	0.00033722	0.0306884	4.29421e-06	0.0439511	TBC1 domain family, member 14
cg42056119_TC21	cg42056119	yes	no		no	Cytl1	Cytl1_Exon	chr14	77810049	77810051	3	*	Promoter (<=1kb)	14	77805137	77810147	5011	2	498392	NM_001134604	96	ENSRNOG00000028108	NM_001134604	498392	0	TRUE	FALSE	TRUE	FALSE	FALSE	TRUE	FALSE	FALSE	FALSE	Exon	yes	87_BivProm1	0.935575	0.656199	0.987947	0.203535	0.00609224	0.15698	0.000217033	0.698914	cytokine like 1
cg42145478_TC21	cg42145478	yes	no		no	Lgi2	Lgi2_Intergenic_downstream	chr14	60811011	60811013	3	*	Distal Intergenic	14	60764325	60791809	27485	1	305417	NM_001107219	46686	ENSRNOG00000003887				FALSE	TRUE	FALSE	FALSE	FALSE	FALSE	FALSE	FALSE	TRUE	Intergenic_downstream	yes	47_EnhA6	0.967275	-0.117919	0.978499	0.238415	0.00158884	0.823941	0.000688442	0.649154	leucine-rich repeat LGI family, member 2
cg42158699_TC21	cg42158699	yes	no		no	Cckar	Cckar_fiveUTR	chr14	59611531	59611533	3	*	Promoter (<=1kb)	14	59611434	59619783	8350	1	24889	NM_012688	97	ENSRNOG00000043124	NM_012688	24889	0	TRUE	FALSE	TRUE	TRUE	FALSE	TRUE	FALSE	FALSE	FALSE	fiveUTR	yes	89_BivProm3	0.991986	0.86208	0.997579	0.943146	9.60674e-05	0.027221	8.78832e-06	0.00475671	cholecystokinin A receptor
cg42214155_BC21	cg42214155	yes	no		no	Mir328b	Mir328b_Intergenic_downstream	chr14	45396020	45396022	3	*	Distal Intergenic	14	45331146	45331263	118	1	100526626	NR_037399	64874	ENSRNOG00000048183				FALSE	TRUE	FALSE	FALSE	FALSE	FALSE	FALSE	FALSE	TRUE	Intergenic_downstream	yes	55_EnhA14	0.982221	0.708632	0.953102	0.596315	0.000471349	0.114975	0.00324758	0.211549	microRNA 328b
cg42223661_BC21	cg42223661	yes	no		no	Ugdh	Ugdh_Exon	chr14	44491944	44491946	3	*	Exon (NM_031325/83472, exon 4 of 12)	14	44479614	44502845	23232	1	83472	NM_031325	12330	ENSRNOG00000002643	NM_031325	83472	0	TRUE	FALSE	FALSE	FALSE	FALSE	TRUE	FALSE	FALSE	FALSE	Exon	yes	78_Tx7	0.931085	0.958402	0.9833	0.810596	0.00696028	0.00255959	0.000416027	0.0504136	UDP-glucose 6-dehydrogenase
cg42290463_BC21	cg42290463	yes	no		no	Spata18	Spata18_Exon	chr14	37093078	37093080	3	*	Exon (NM_199374/289586, exon 7 of 13)	14	37081529	37108234	26706	2	289586	NM_199374	15154	ENSRNOG00000002120	NM_199374	289586	0	TRUE	FALSE	FALSE	FALSE	FALSE	TRUE	FALSE	FALSE	FALSE	Exon	yes	87_BivProm1	0.987875	0.548281	0.977271	-0.85837	0.000219633	0.259988	0.000769021	0.028668	spermatogenesis associated 18
cg42306269_TC11	cg42306269	yes	no		no	Pdgfra	Pdgfra_Exon	chr14	35569785	35569787	3	*	Exon (NM_012802/25267, exon 3 of 23)	14	35527926	35581031	53106	2	25267	NM_012802	11244	ENSRNOG00000002244	NM_012802	25267	0	TRUE	FALSE	FALSE	FALSE	FALSE	TRUE	FALSE	FALSE	FALSE	Exon	yes	74_Tx3	0.975827	-0.816303	0.978567	-0.118303	0.000869449	0.0475177	0.000684141	0.823373	platelet derived growth factor receptor alpha
cg42455366_TC21	cg42455366	yes	no		no	Fgf5	Fgf5_Intergenic_upstream	chr14	13074566	13074568	3	*	Distal Intergenic	14	12974921	12995584	20664	2	60662	NM_022211	-78982	ENSRNOG00000022631				FALSE	TRUE	FALSE	FALSE	FALSE	FALSE	FALSE	FALSE	TRUE	Intergenic_upstream	yes	91_PromF1	0.985422	0.990887	0.998326	0.951792	0.000317213	0.000124197	4.20184e-06	0.00343004	fibroblast growth factor 5
cg42490159_TC21	cg42490159	yes	no		no	Nkx6-1	Nkx6-1_Intergenic_downstream	chr14	9731243	9731245	3	*	Distal Intergenic	14	9555264	9562191	6928	1	65193	NM_031737	175979	ENSRNOG00000002149				FALSE	TRUE	FALSE	FALSE	FALSE	FALSE	FALSE	FALSE	TRUE	Intergenic_downstream	yes	28_Acet3	0.885158	0.74243	0.996911	0.891185	0.0190256	0.0909696	1.4302e-05	0.0171169	NK6 homeobox 1
cg42574861_TC11	cg42574861	yes	no		no	Galnt9	Galnt9_Intergenic_upstream	chr12	52207649	52207651	3	*	Distal Intergenic	12	52106506	52187164	80659	2	304571	NM_001122644	-20485	ENSRNOG00000037476				FALSE	TRUE	FALSE	FALSE	FALSE	FALSE	FALSE	FALSE	TRUE	Intergenic_upstream	yes		0.950118	0.399189	0.982979	0.216201	0.00367032	0.433023	0.000432104	0.680751	polypeptide N-acetylgalactosaminyltransferase 9
cg42585114_TC21	cg42585114	yes	no		no	Pitpnb	Pitpnb_Intron	chr12	51291916	51291918	3	*	Intron (NM_053742/114561, intron 8 of 11)	12	51279197	51341687	62491	2	114561	NM_053742	49769	ENSRNOG00000000665	NM_053742	114561	0	TRUE	FALSE	FALSE	FALSE	FALSE	FALSE	TRUE	FALSE	FALSE	Intron	yes	68_TxEnh7	0.929623	-0.707205	0.993776	-0.23472	0.00725511	0.116043	5.79928e-05	0.654385	phosphatidylinositol transfer protein, beta
cg42634225_TC21	cg42634225	yes	no		no																															yes	65_TxEnh4	0.902388	-0.425511	0.96608	-0.358012	0.0138272	0.400255	0.0017063	0.485926
cg42651465_BC11	cg42651465	yes	no		no																															yes	71_TxWk2	0.968944	0.69342	0.990754	-0.291223	0.00143171	0.126579	0.000127833	0.575514
cg42668243_BC21	cg42668243	yes	no		no																															yes	4_Quies2	0.971879	0.0219399	0.998605	0.100794	0.00117506	0.967095	2.91947e-06	0.849321
cg42672960_BC21	cg42672960	yes	no		no	Taok3	Taok3_Intron	chr12	45072062	45072064	3	*	Intron (NM_001024254/304530, intron 12 of 19)	12	45037951	45182974	145024	2	304530	NM_001024254	110910	ENSRNOG00000001138	NM_001024254	304530	0	TRUE	FALSE	FALSE	FALSE	FALSE	FALSE	TRUE	FALSE	FALSE	Intron	yes	42_EnhA1	0.969844	0.99811	0.969374	0.939455	0.00135038	5.35725e-06	0.00139259	0.0053876	TAO kinase 3
cg42695487_BC21	cg42695487	yes	no		no	Spring1	Spring1_Intergenic_downstream	chr12	43376132	43376134	3	*	Distal Intergenic	12	43920564	43940798	20235	2	498188	NM_001109066	564664	ENSRNOG00000001123				FALSE	TRUE	FALSE	FALSE	FALSE	FALSE	FALSE	FALSE	TRUE	Intergenic_downstream	yes		0.962387	0.718747	0.971484	-0.501156	0.00209547	0.107531	0.00120813	0.311201	SREBF pathway regulator in golgi 1
cg42720147_TC11	cg42720147	yes	no		no	Rasal1	Rasal1_Intron	chr12	41443986	41443988	3	*	Intron (NM_001108335/360814, intron 3 of 21)	12	41416218	41448668	32451	2	360814	NM_001108335	4680	ENSRNOG00000001374	NM_001108335	360814	0	TRUE	FALSE	FALSE	FALSE	FALSE	FALSE	TRUE	FALSE	FALSE	Intron	yes		0.858033	0.811694	0.997496	-0.408078	0.0288012	0.0498504	9.39519e-06	0.421861	RAS protein activator like 1
cg42726234_TC21	cg42726234	yes	no		no	Ptpn11	Ptpn11_Intron	chr12	40898681	40898683	3	*	Intron (NM_001177593/25622, intron 1 of 15)	12	40895515	40955999	60485	1	25622	NM_001177593	3166	ENSRNOG00000030124	NM_001177593;NM_013088	25622;25622	0;0	TRUE	FALSE	FALSE	FALSE	FALSE	FALSE	TRUE	FALSE	FALSE	Intron	yes	68_TxEnh7	0.937909	-0.337093	0.999177	0.292912	0.0056632	0.513513	1.01689e-06	0.573197	protein tyrosine phosphatase, non-receptor type 11
cg42770856_BC21	cg42770856	yes	no		no	Pitpnm2	Pitpnm2_Intron	chr12	37846669	37846671	3	*	Intron (NM_001107139/304474, intron 1 of 26)	12	37805332	37903855	98524	1	304474	NM_001107139	41337	ENSRNOG00000029260	NM_001107139	304474	0	TRUE	FALSE	FALSE	FALSE	FALSE	FALSE	TRUE	FALSE	FALSE	Intron	yes	44_EnhA3	0.94515	-0.470945	0.959708	0.187483	0.00443035	0.345808	0.00240247	0.72207	phosphatidylinositol transfer protein, membrane-associated 2
cg42778223_TC21	cg42778223	yes	no		no	Atp6v0a2	Atp6v0a2_Intergenic_downstream	chr12	37364771	37364773	3	*	Distal Intergenic	12	37368321	37398233	29913	2	116455	NM_053775	33460	ENSRNOG00000052704	NM_053775	116455	0	FALSE	TRUE	FALSE	FALSE	FALSE	FALSE	FALSE	FALSE	TRUE	Intergenic_downstream	yes		0.974659	-0.108507	0.989105	-0.645459	0.000955136	0.837879	0.00017742	0.166266	ATPase H+ transporting V0 subunit a2
cg42778785_TC21	cg42778785	yes	no		no	Atp6v0a2	Atp6v0a2_Intergenic_downstream	chr12	37325355	37325357	3	*	Distal Intergenic	12	37368321	37398233	29913	2	116455	NM_053775	72876	ENSRNOG00000052704				FALSE	TRUE	FALSE	FALSE	FALSE	FALSE	FALSE	FALSE	TRUE	Intergenic_downstream	yes	46_EnhA5	0.978378	-0.604225	0.967868	0.473344	0.000696221	0.20396	0.00153212	0.343011	ATPase H+ transporting V0 subunit a2
cg42786472_BC21	cg42786472	yes	no		no																															yes	44_EnhA3	0.832999	0.430439	0.95514	0.664676	0.0395054	0.394217	0.00297355	0.149811
cg42820110_TC21	cg42820110	yes	no		no	Piwil1	Piwil1_fiveUTR	chr12	31629793	31629795	3	*	Promoter (<=1kb)	12	31609053	31629881	20829	2	363912	NM_001108853	86	ENSRNOG00000000934	NM_001108853	363912	0	TRUE	FALSE	TRUE	TRUE	FALSE	TRUE	FALSE	FALSE	FALSE	fiveUTR	yes		0.834352	-0.504697	0.95523	-0.543197	0.0388865	0.307233	0.0029616	0.265343	piwi-like RNA-mediated gene silencing 1
cg42835823_TC11	cg42835823	yes	no		no	Gusb	Gusb_Exon	chr12	30207235	30207237	3	*	Exon (NM_017015/24434, exon 7 of 12)	12	30202066	30215583	13518	1	24434	NM_017015	5169	ENSRNOG00000000913	NM_017015	24434	0	TRUE	FALSE	FALSE	FALSE	FALSE	TRUE	FALSE	FALSE	FALSE	Exon	yes	81_TxEx2	0.927308	0.870099	0.968619	0.348384	0.0077342	0.0242156	0.00146166	0.498566	glucuronidase, beta
cg42883386_BC21	cg42883386	yes	no		no	Cldn4	Cldn4_Exon	chr12	24762014	24762016	3	*	Promoter (<=1kb)	12	24761210	24763007	1798	1	304407	NM_001012022	804	ENSRNOG00000001476	NM_001012022	304407	0	TRUE	FALSE	TRUE	FALSE	FALSE	TRUE	FALSE	FALSE	FALSE	Exon	yes	91_PromF1	0.951351	0.0222944	0.977922	0.656309	0.00349246	0.966564	0.000725801	0.156887	claudin 4
cg42883387_BC21	cg42883387	yes	no		no	Cldn4	Cldn4_Exon	chr12	24762003	24762005	3	*	Promoter (<=1kb)	12	24761210	24763007	1798	1	304407	NM_001012022	793	ENSRNOG00000001476	NM_001012022	304407	0	TRUE	FALSE	TRUE	FALSE	FALSE	TRUE	FALSE	FALSE	FALSE	Exon	yes	91_PromF1	0.946552	-0.084312	0.978764	0.688991	0.00420863	0.873832	0.000671644	0.130048	claudin 4
cg42883427_TC21	cg42883427	yes	no		no																															yes	91_PromF1	0.875523	-0.685938	0.948936	0.791924	0.0222773	0.132464	0.00384472	0.060439
cg42938442_BC21	cg42938442	yes	no		no	LOC498154	LOC498154_Intron	chr12	17349836	17349838	3	*	Intron (NM_001025033/498154, intron 2 of 4)	12	17277635	17380496	102862	1	498154	NM_001025033	72201	ENSRNOG00000001289	NM_001025033;NM_001109062	498154;498153	0;0	TRUE	FALSE	FALSE	FALSE	FALSE	FALSE	TRUE	FALSE	FALSE	Intron	yes	91_PromF1	0.902304	-0.0596241	0.939625	0.55466	0.0138504	0.91067	0.00535766	0.25333	hypothetical protein LOC498154
cg42944818_TC11	cg42944818	yes	no		no																															yes	82_TxEx3	0.878571	0.761989	0.963692	0.879804	0.0212223	0.0782321	0.00195342	0.0208023
cg42947450_BC21	cg42947450	yes	no		no	Elfn1	Elfn1_Intergenic_downstream	chr12	16745374	16745376	3	*	Distal Intergenic	12	16749340	16813838	64499	2	288512	NM_001105913	68462	ENSRNOG00000022767	NM_001105913	288512	0	FALSE	TRUE	FALSE	FALSE	FALSE	FALSE	FALSE	FALSE	TRUE	Intergenic_downstream	yes	19_ReprPC3	0.991209	-0.470061	0.998393	-0.332557	0.000115577	0.34684	3.87331e-06	0.519554	extracellular leucine-rich repeat and fibronectin type III domain containing 1
cg42974459_TC21	cg42974459	yes	no		no	Radil	Radil_Exon	chr12	14146855	14146857	3	*	Exon (NM_001037218/304299, exon 9 of 15)	12	14092541	14156704	64164	1	304299	NM_001037218	54314	ENSRNOG00000024456	NM_001037218	304299	0	TRUE	FALSE	FALSE	FALSE	FALSE	TRUE	FALSE	FALSE	FALSE	Exon	yes	9_HET2	0.926349	-0.43087	0.975839	0.220755	0.00793701	0.39369	0.000868605	0.674246	Rap associating with DIL domain
cg43023185_BC21	cg43023185	yes	no		no	Gpr12	Gpr12_Intergenic_upstream	chr12	10152857	10152859	3	*	Distal Intergenic	12	10254951	10257124	2174	1	80840	NM_001037295	-102092	ENSRNOG00000039832				FALSE	TRUE	FALSE	FALSE	FALSE	FALSE	FALSE	FALSE	TRUE	Intergenic_upstream	yes	55_EnhA14	0.910467	0.974604	0.962837	0.918791	0.0116653	0.000959229	0.00204598	0.00962469	G protein-coupled receptor 12
cg43059659_BC21	cg43059659	yes	no		no	Alox5ap	Alox5ap_Promoter	chr12	6883178	6883180	3	*	Promoter (4-5kb)	12	6854930	6879112	24183	2	29624	NM_017260	-4066	ENSRNOG00000000907	NM_017260	29624	0	FALSE	TRUE	TRUE	FALSE	FALSE	FALSE	FALSE	FALSE	FALSE	Promoter	yes	89_BivProm3	0.938675	0.630287	0.990613	-0.327857	0.0055258	0.179764	0.00013177	0.525836	arachidonate 5-lipoxygenase activating protein
cg43070161_TC11	cg43070161	yes	no		no	Lnc001	Lnc001_Exon	chr12	5977736	5977738	3	*	Exon (NR_126568/104798324, exon 2 of 2)	12	5973424	5982603	9180	1	104798324	NR_126568	4312		NR_126568	104798324	0	TRUE	FALSE	FALSE	FALSE	FALSE	TRUE	FALSE	FALSE	FALSE	Exon	yes	95_PromF5	0.846974	0.739601	0.946127	0.803842	0.0333338	0.0928829	0.00427533	0.0539428	long non-coding RNA 001
cg43071477_TC21	cg43071477	yes	no		no																															yes	6_Quies4	0.847737	0.588201	0.997455	0.635882	0.0330111	0.219451	9.70962e-06	0.174735
cg43080559_BC11	cg43080559	yes	no		no	Stard13	Stard13_Intron	chr12	1128766	1128768	3	*	Intron (NM_001109060/498130, intron 1 of 13)	12	1023611	1195579	171969	2	498130	NM_001109060	66811	ENSRNOG00000001090	NM_001109060	498130	0	TRUE	FALSE	FALSE	FALSE	FALSE	FALSE	TRUE	FALSE	FALSE	Intron	yes	42_EnhA1	0.875774	0.512216	0.997163	0.720702	0.0221895	0.29887	1.20609e-05	0.106117	StAR-related lipid transfer domain containing 13
cg43298553_BC21	cg43298553	yes	no		no	Cald1	Cald1_fiveUTR	chr4	62221042	62221044	3	*	Promoter (<=1kb)	4	62221011	62290229	69219	1	25687	NM_013146	31	ENSRNOG00000010233	NM_013146	25687	0	TRUE	FALSE	TRUE	TRUE	FALSE	TRUE	FALSE	FALSE	FALSE	fiveUTR	yes	95_PromF5	0.973743	0.125116	0.983702	0.354563	0.00102507	0.813305	0.000396253	0.490443	caldesmon 1
cg43344321_BC21	cg43344321	yes	no		no	Tmem178b	Tmem178b_Intron	chr4	67912036	67912038	3	*	Intron (NM_001195277/679651, intron 2 of 3)	4	67669266	68059249	389984	1	679651	NM_001195277	242770	ENSRNOG00000047635	NM_001195277	679651	0	TRUE	FALSE	FALSE	FALSE	FALSE	FALSE	TRUE	FALSE	FALSE	Intron	yes	4_Quies2	0.995837	0.414205	0.996882	-0.27792	2.59632e-05	0.414224	1.45697e-05	0.593853	transmembrane protein 178B
cg43419286_TC21	cg43419286	yes	no		no	Snx10	Snx10_Intergenic_downstream	chr4	81378290	81378292	3	*	Distal Intergenic	4	81311490	81374162	62673	1	297096	NM_001013085	66800	ENSRNOG00000011944	NM_001013085	297096	0	FALSE	TRUE	FALSE	FALSE	FALSE	FALSE	FALSE	FALSE	TRUE	Intergenic_downstream	yes	21_ReprPC5	0.969204	0.702149	0.992894	-0.839505	0.00140795	0.119861	7.55704e-05	0.0365708	sorting nexin 10
cg43420865_BC21	cg43420865	yes	no		no																															yes	22_ReprPC6	0.96052	-0.540014	0.999885	-0.293304	0.00230728	0.268717	1.98334e-08	0.57266
cg43427541_BC11	cg43427541	yes	no		no	Hoxa11	Hoxa11_Exon	chr4	82298281	82298283	3	*	Exon (NM_001129878/103692131, exon 2 of 2)	4	82296889	82300551	3663	2	103692131	NM_001129878	2268	ENSRNOG00000053884	NM_001129878;NR_132628	103692131;500128	0;-2495	TRUE	FALSE	FALSE	FALSE	FALSE	TRUE	FALSE	FALSE	FALSE	Exon	yes	88_BivProm2	0.879544	0.832934	0.888339	0.875399	0.0208906	0.0395349	0.0180063	0.0223208	homeobox A11
cg43427572_BC21	cg43427572	yes	no		no																															yes	87_BivProm1	0.931108	0.954698	0.951075	-0.632598	0.00695576	0.00303189	0.00353188	0.17768
cg43430776_BC11	cg43430776	yes	no		no																															yes	56_EnhA15	0.93237	-0.686464	0.983776	-0.32339	0.00670599	0.132046	0.000392688	0.531825
cg43437539_BC21	cg43437539	yes	no		no	Creb5	Creb5_Intergenic_upstream	chr4	83372245	83372247	3	*	Distal Intergenic	4	83466495	83836351	369857	1	500131	NM_001134621	-94248	ENSRNOG00000008622				FALSE	TRUE	FALSE	FALSE	FALSE	FALSE	FALSE	FALSE	TRUE	Intergenic_upstream	yes	90_BivProm4	0.910976	0.998752	0.974899	0.996487	0.0115351	2.33608e-06	0.000937161	1.84856e-05	cAMP responsive element binding protein 5
cg43480515_BC11	cg43480515	yes	no		no	Herc3	Herc3_Exon	chr4	89150831	89150833	3	*	Exon (NM_001044293/688843, exon 1 of 2)	4	89078711	89169146	90436	1	362377	NM_001108631	72120	ENSRNOG00000007304	NM_001108631;NM_001044293	362377;688843	0;0	TRUE	FALSE	FALSE	FALSE	FALSE	TRUE	TRUE	FALSE	FALSE	Exon	yes	98_TSS1	0.959719	-0.446301	0.99393	0.44115	0.0024012	0.374996	5.51642e-05	0.381201	HECT and RLD domain containing E3 ubiquitin protein ligase 3
cg43480541_BC21	cg43480541	yes	no		no	Herc3	Herc3_fiveUTR	chr4	89151112	89151114	3	*	5' UTR	4	89078711	89169146	90436	1	362377	NM_001108631	72401	ENSRNOG00000007304	NM_001108631;NM_001044293	362377;688843	0;0	TRUE	FALSE	FALSE	TRUE	FALSE	TRUE	TRUE	FALSE	FALSE	fiveUTR	yes		0.976425	-0.0648988	0.99202	0.0395448	0.000827138	0.902788	9.52579e-05	0.940714	HECT and RLD domain containing E3 ubiquitin protein ligase 3
cg43480542_BC21	cg43480542	yes	no		no	Herc3	Herc3_fiveUTR	chr4	89151160	89151162	3	*	5' UTR	4	89078711	89169146	90436	1	362377	NM_001108631	72449	ENSRNOG00000007304	NM_001108631;NM_001044293	362377;688843	0;0	TRUE	FALSE	FALSE	TRUE	FALSE	TRUE	TRUE	FALSE	FALSE	fiveUTR	yes	98_TSS1	0.98856	0.853849	0.986018	-0.715731	0.000195576	0.0304794	0.000291883	0.109727	HECT and RLD domain containing E3 ubiquitin protein ligase 3
cg43561767_BC21	cg43561767	yes	no		no	Tcf7l1	Tcf7l1_Intron	chr4	100601880	100601882	3	*	Intron (NM_001107865/312451, intron 3 of 11)	4	100492800	100660142	167343	2	312451	NM_001107865	58260	ENSRNOG00000014753	NM_001107865	312451	0	TRUE	FALSE	FALSE	FALSE	FALSE	FALSE	TRUE	FALSE	FALSE	Intron	yes	74_Tx3	0.986971	0.983447	0.993139	0.976548	0.000253533	0.00040874	7.04456e-05	0.00081855	transcription factor 7 like 1
cg43598116_TC21	cg43598116	yes	no		no	Lrrtm4	Lrrtm4_Promoter	chr4	110699807	110699809	3	*	Promoter (2-3kb)	4	110702279	111497641	795363	1	500219	NM_001134746	-2470	ENSRNOG00000021938	NM_001134746	500219	0	FALSE	TRUE	TRUE	FALSE	FALSE	FALSE	FALSE	FALSE	FALSE	Promoter	yes	60_EnhA19	0.994206	-0.535375	0.996804	-0.543493	5.02535e-05	0.273664	1.53078e-05	0.26503	leucine rich repeat transmembrane neuronal 4
cg43598117_TC21	cg43598117	yes	no		no	Lrrtm4	Lrrtm4_Promoter	chr4	110699820	110699822	3	*	Promoter (2-3kb)	4	110702279	111497641	795363	1	500219	NM_001134746	-2457	ENSRNOG00000021938	NM_001134746	500219	0	FALSE	TRUE	TRUE	FALSE	FALSE	FALSE	FALSE	FALSE	FALSE	Promoter	yes	60_EnhA19	0.997499	0.270257	0.997577	0.476981	9.37673e-06	0.604484	8.79973e-06	0.338787	leucine rich repeat transmembrane neuronal 4
cg43598549_TC21	cg43598549	yes	no		no	Lrrtm4	Lrrtm4_Intron	chr4	110784961	110784963	3	*	Intron (NM_001134746/500219, intron 1 of 1)	4	110702279	111497641	795363	1	500219	NM_001134746	82682	ENSRNOG00000021938	NM_001134746	500219	0	TRUE	FALSE	FALSE	FALSE	FALSE	FALSE	TRUE	FALSE	FALSE	Intron	yes	3_Quies1	0.99408	0.333471	0.999629	-0.354018	5.24684e-05	0.518336	2.06722e-07	0.491157	leucine rich repeat transmembrane neuronal 4
cg43673762_BC21	cg43673762	yes	no		no	Eefsec	Eefsec_Intron	chr4	120368084	120368086	3	*	Intron (NM_001109249/500255, intron 1 of 5)	4	120194335	120390187	195853	2	500255	NM_001109249	22101	ENSRNOG00000012954	NM_001109249	500255	0	TRUE	FALSE	FALSE	FALSE	FALSE	FALSE	TRUE	FALSE	FALSE	Intron	yes	47_EnhA6	0.990238	0.586852	0.997042	-0.422703	0.000142477	0.220776	1.31156e-05	0.403709	eukaryotic elongation factor, selenocysteine-tRNA-specific
cg43699223_BC21	cg43699223	yes	no		no	Wnt7a	Wnt7a_Intergenic_downstream	chr4	122978351	122978353	3	*	Distal Intergenic	4	122994425	123040609	46185	2	114850	NM_001100473	62256	ENSRNOG00000048782				FALSE	TRUE	FALSE	FALSE	FALSE	FALSE	FALSE	FALSE	TRUE	Intergenic_downstream	yes	23_ReprPC7	0.92748	-0.828687	0.967761	0.517413	0.00769799	0.0415083	0.00154224	0.29314	Wnt family member 7A
cg43704609_TC21	cg43704609	yes	no		no	Klf15	Klf15_Intergenic_downstream	chr4	122454976	122454978	3	*	Distal Intergenic	4	122365093	122377688	12596	1	85497	NM_053536	89883	ENSRNOG00000017808				FALSE	TRUE	FALSE	FALSE	FALSE	FALSE	FALSE	FALSE	TRUE	Intergenic_downstream	yes	19_ReprPC3	0.999018	0.068744	0.990742	-0.205481	1.4448e-06	0.897046	0.000128163	0.696116	Kruppel-like factor 15
cg43755706_TC21	cg43755706	yes	no		no	Mitf	Mitf_Intergenic_downstream	chr4	130654795	130654797	3	*	Distal Intergenic	4	130172856	130425496	252641	1	25094	NM_001191089	481939	ENSRNOG00000008658				FALSE	TRUE	FALSE	FALSE	FALSE	FALSE	FALSE	FALSE	TRUE	Intergenic_downstream	yes	20_ReprPC4	0.992199	0.672578	0.999027	0.651707	9.1053e-05	0.143257	1.41835e-06	0.160837	melanocyte inducing transcription factor
cg43778015_BC21	cg43778015	yes	no		no	Rybp	Rybp_Intergenic_upstream	chr4	132893434	132893436	3	*	Distal Intergenic	4	132689623	132740823	51201	2	312603	NM_001107879	-152611	ENSRNOG00000005353				FALSE	TRUE	FALSE	FALSE	FALSE	FALSE	FALSE	FALSE	TRUE	Intergenic_upstream	yes	35_EnhWk2	0.988574	-0.642105	0.945273	0.109669	0.000195088	0.169212	0.00441065	0.836156	RING1 and YY1 binding protein
cg43859894_TC11	cg43859894	yes	no		no	Atp2b2	Atp2b2_Exon	chr4	145707741	145707743	3	*	Exon (NM_012508/24215, exon 22 of 22)	4	145704779	146016319	311541	2	24215	NM_012508	308576	ENSRNOG00000030269	NM_012508	24215	0	TRUE	FALSE	FALSE	FALSE	FALSE	TRUE	FALSE	FALSE	FALSE	Exon	yes	21_ReprPC5	0.906342	0.502303	0.903101	0.976365	0.0127469	0.309913	0.0136292	0.000831309	ATPase plasma membrane Ca2+ transporting 2
cg43906486_TC21	cg43906486	yes	no		no	Cacna1c	Cacna1c_threeUTR	chr4	150642425	150642427	3	*	3' UTR	4	150641066	151269159	628094	2	24239	NM_012517	626732	ENSRNOG00000007090	NM_012517	24239	0	TRUE	FALSE	FALSE	FALSE	TRUE	TRUE	FALSE	FALSE	FALSE	threeUTR	yes	99_TSS2	0.900778	-0.339574	0.958857	0.853396	0.0142792	0.510217	0.0025043	0.0306635	calcium voltage-gated channel subunit alpha1 C
cg43906495_BC21	cg43906495	yes	no		no	Cacna1c	Cacna1c_threeUTR	chr4	150642564	150642566	3	*	3' UTR	4	150641066	151269159	628094	2	24239	NM_012517	626593	ENSRNOG00000007090	NM_012517	24239	0	TRUE	FALSE	FALSE	FALSE	TRUE	TRUE	FALSE	FALSE	FALSE	threeUTR	yes	99_TSS2	0.943386	0.978306	0.984446	0.832773	0.00471706	0.000700859	0.00036101	0.0396091	calcium voltage-gated channel subunit alpha1 C
cg43938440_TC21	cg43938440	yes	no		no	Iqsec3	Iqsec3_Intron	chr4	154042954	154042956	3	*	Intron (NM_207617/404781, intron 1 of 13)	4	153948057	154044493	96437	2	404781	NM_207617	1537	ENSRNOG00000014083	NM_207617	404781	0	TRUE	FALSE	FALSE	FALSE	FALSE	FALSE	TRUE	FALSE	FALSE	Intron	yes	25_ReprPC9	0.926018	-0.718987	0.997641	-0.273253	0.00800762	0.107357	8.339e-06	0.600322	IQ motif and Sec7 domain ArfGEF 3
cg44057043_TC21	cg44057043	yes	no		no	Grin2b	Grin2b_fiveUTR	chr4	169998407	169998409	3	*	Promoter (<=1kb)	4	169559949	169998448	438500	2	24410	NM_012574	39	ENSRNOG00000008766	NM_012574	24410	0	TRUE	FALSE	TRUE	TRUE	FALSE	TRUE	FALSE	FALSE	FALSE	fiveUTR	yes	17_ReprPC1	0.872312	-0.413638	0.996292	0.323343	0.0234154	0.414929	2.05929e-05	0.531888	glutamate ionotropic receptor NMDA type subunit 2B
cg44057483_TC21	cg44057483	yes	no		no	Grin2b	Grin2b_Intergenic_upstream	chr4	170055553	170055555	3	*	Distal Intergenic	4	169559949	169998448	438500	2	24410	NM_012574	-57105	ENSRNOG00000008766				FALSE	TRUE	FALSE	FALSE	FALSE	FALSE	FALSE	FALSE	TRUE	Intergenic_upstream	yes	4_Quies2	0.993043	-0.536578	0.980792	0.831977	7.24343e-05	0.272377	0.000549879	0.0399759	glutamate ionotropic receptor NMDA type subunit 2B
cg44097418_BC21	cg44097418	yes	no		no	Plekha5	Plekha5_Exon	chr4	174728210	174728212	3	*	Exon (NM_139340/246237, exon 12 of 32)	4	174605462	174774691	169230	1	246237	NM_139340	122748	ENSRNOG00000008747	NM_139340	246237	0	TRUE	FALSE	FALSE	FALSE	FALSE	TRUE	FALSE	FALSE	FALSE	Exon	yes	82_TxEx3	0.954164	0.276547	0.993341	0.985801	0.00310332	0.595755	6.63713e-05	0.000300977	pleckstrin homology domain containing A5
cg44097550_BC21	cg44097550	yes	no		no	Plekha5	Plekha5_Exon	chr4	174742935	174742937	3	*	Exon (NM_139340/246237, exon 16 of 32)	4	174605462	174774691	169230	1	246237	NM_139340	137473	ENSRNOG00000008747	NM_139340	246237	0	TRUE	FALSE	FALSE	FALSE	FALSE	TRUE	FALSE	FALSE	FALSE	Exon	yes	70_TxWk1	0.966601	0.531901	0.965294	0.730183	0.00165458	0.277391	0.00178586	0.0993802	pleckstrin homology domain containing A5
cg44136437_TC21	cg44136437	yes	no		no	Bcat1	Bcat1_Intergenic_downstream	chr4	178964680	178964682	3	*	Distal Intergenic	4	179259305	179307095	47791	2	29592	NM_017253	342413	ENSRNOG00000015514				FALSE	TRUE	FALSE	FALSE	FALSE	FALSE	FALSE	FALSE	TRUE	Intergenic_downstream	yes	44_EnhA3	0.967036	-0.500655	0.997755	0.390506	0.00161205	0.311764	7.55172e-06	0.444016	branched chain amino acid transaminase 1
cg44149612_TC21	cg44149612	yes	no		no	Rassf8	Rassf8_Exon	chr4	180124032	180124034	3	*	Exon (NM_001191753/312846, exon 2 of 5)	4	180062799	180132145	69347	1	312846	NM_001191753	61233	ENSRNOG00000015986	NM_001191753	312846	0	TRUE	FALSE	FALSE	FALSE	FALSE	TRUE	FALSE	FALSE	FALSE	Exon	yes	74_Tx3	0.892121	-0.348949	0.996907	0.789019	0.0168291	0.497821	1.43354e-05	0.0620739	Ras association domain family member 8
cg44190878_TC11	cg44190878	yes	no		no	Eps8l1	Eps8l1_Exon	chr1	72936946	72936948	3	*	Exon (NM_001108467/361503, exon 5 of 19)	1	72927151	72941869	14719	2	361503	NM_001108467	4921	ENSRNOG00000027942	NM_001108467	361503	0	TRUE	FALSE	FALSE	FALSE	FALSE	TRUE	FALSE	FALSE	FALSE	Exon	yes	99_TSS2	0.999341	0.30283	0.999123	0.561331	6.51298e-07	0.55964	1.15365e-06	0.246439	EPS8-like 1
cg44192014_TC21	cg44192014	yes	no		no	Dnaaf3	Dnaaf3_Exon	chr1	72877855	72877857	3	*	Exon (NM_001271115/100359753, exon 5 of 13)	1	72874404	72882266	7863	1	100359753	NM_001271115	3451	ENSRNOG00000038600	NM_001271115;NM_017144	100359753;29248	0;0	TRUE	FALSE	FALSE	FALSE	FALSE	TRUE	FALSE	FALSE	FALSE	Exon	yes	17_ReprPC1	0.992812	0.438118	0.986495	0.84056	7.7309e-05	0.384871	0.000272329	0.036105	dynein, axonemal, assembly factor 3
cg44199464_TC21	cg44199464	yes	no		no	Zfp580	Zfp580_Exon	chr1	72339050	72339052	3	*	Exon (NM_001317059/308336, exon 2 of 2)	1	72338468	72340636	2169	2	308336	NM_001317059	1584	ENSRNOG00000016274	NM_001317059	308336	0	TRUE	FALSE	FALSE	FALSE	FALSE	TRUE	FALSE	FALSE	FALSE	Exon	yes	93_PromF3	0.983011	0.856078	0.99892	0.861463	0.000430497	0.0295799	1.7491e-06	0.0274593	zinc finger protein 580
cg44209187_TC21	cg44209187	yes	no		no	Smim17	Smim17_Promoter	chr1	71136032	71136034	3	*	Promoter (<=1kb)	1	71116457	71135801	19345	2	499067	NM_001109138	-231	ENSRNOG00000042502	NM_001109138	499067	0	FALSE	TRUE	TRUE	FALSE	FALSE	FALSE	FALSE	FALSE	FALSE	Promoter	yes	26_Acet1	0.997807	-0.917522	0.991382	-0.152155	7.2118e-06	0.00992328	0.000111076	0.773529	small integral membrane protein 17
cg44211906_TC21	cg44211906	yes	no		no	Peg3	Peg3_Promoter	chr1	70211357	70211359	3	*	Promoter (<=1kb)	1	70210849	70237450	26602	1	103691034	NM_001304816	508	ENSRNOG00000014791	NM_001304816	103691034	0	TRUE	FALSE	TRUE	FALSE	FALSE	FALSE	TRUE	FALSE	FALSE	Promoter	yes		0.954406	-0.277697	0.990168	0.94494	0.00307087	0.594162	0.000144532	0.00446389	paternally expressed 3
cg44268962_TC21	cg44268962	yes	no		no	Ptgir	Ptgir_Exon	chr1	78833845	78833847	3	*	Promoter (<=1kb)	1	78833449	78835832	2384	1	292661	NM_001077644	396	ENSRNOG00000016756	NM_001077644	292661	0	TRUE	FALSE	TRUE	FALSE	FALSE	TRUE	FALSE	FALSE	FALSE	Exon	yes	91_PromF1	0.861264	-0.486701	0.996187	-0.323809	0.0275365	0.327593	2.17826e-05	0.531262	prostaglandin I2 receptor
cg44290194_BC21	cg44290194	yes	no		no																															yes	89_BivProm3	0.86154	0.134601	0.941253	-0.659824	0.0274296	0.799318	0.00507551	0.153897
cg44327081_BC21	cg44327081	yes	no		no																															yes	23_ReprPC7	0.966666	0.0927257	0.999793	0.92093	0.00164823	0.86131	6.41364e-08	0.00913091
cg44332657_BC21	cg44332657	yes	no		no	Cnfn	Cnfn_Promoter	chr1	82236199	82236201	3	*	Promoter (<=1kb)	1	82234032	82236179	2148	2	365217	NM_001108909	-20	ENSRNOG00000020530	NM_053628;NM_001108909	114029;365217	0;0	FALSE	TRUE	TRUE	FALSE	FALSE	FALSE	FALSE	FALSE	FALSE	Promoter	yes	17_ReprPC1	0.980517	-0.212572	0.995535	0.231958	0.000565709	0.685944	2.98562e-05	0.658303	cornifelin
cg44349447_TC21	cg44349447	yes	no		no	Ltbp4	Ltbp4_Exon	chr1	84147877	84147879	3	*	Exon (NM_001170336/292734, exon 3 of 33)	1	84118046	84150084	32039	2	292734	NM_001170336	2205	ENSRNOG00000020871	NM_001170336	292734	0	TRUE	FALSE	FALSE	FALSE	FALSE	TRUE	FALSE	FALSE	FALSE	Exon	yes	88_BivProm2	0.97078	-0.104721	0.998341	0.47374	0.00126826	0.843493	4.12393e-06	0.342551	latent transforming growth factor beta binding protein 4
cg44354608_TC21	cg44354608	yes	no		no	Ttc9b	Ttc9b_Exon	chr1	84472846	84472848	3	*	Exon (NM_001108478/361528, exon 3 of 3)	1	84470829	84473011	2183	1	361528	NM_001108478	2017	ENSRNOG00000018850	NM_001108478;NM_001191621	361528;308463	0;0	TRUE	FALSE	FALSE	FALSE	FALSE	TRUE	FALSE	FALSE	FALSE	Exon	yes	17_ReprPC1	0.951053	0.967636	0.999142	0.897621	0.00353514	0.00155424	1.10342e-06	0.0151857	tetratricopeptide repeat domain 9B
cg44375736_BC11	cg44375736	yes	no		no	Ggn	Ggn_Exon	chr1	88114488	88114490	3	*	Exon (NM_001309827/292765, exon 2 of 3)	1	88113123	88116552	3430	1	292765	NM_001309827	1365	ENSRNOG00000023931	NM_001173344;NM_001309827;NM_001013065;NM_001100831	308478;292765;292765;292766	0;0;0;0	TRUE	FALSE	FALSE	FALSE	FALSE	TRUE	FALSE	FALSE	FALSE	Exon	yes	88_BivProm2	0.909817	0.158843	0.999086	0.749476	0.0118328	0.763739	1.25375e-06	0.086282	gametogenetin
cg44381595_TC11	cg44381595	yes	no		no	Marcksl1	Marcksl1_Intergenic_upstream	chr1	84860979	84860981	3	*	Distal Intergenic	1	84792039	84812668	20630	2	81520	NM_030862	-48311	ENSRNOG00000009113				FALSE	TRUE	FALSE	FALSE	FALSE	FALSE	FALSE	FALSE	TRUE	Intergenic_upstream	yes	15_HET8	0.986769	-0.826011	0.991853	0.554771	0.000261446	0.0427749	9.93014e-05	0.253214	MARCKS-like 1
cg44394640_BC21	cg44394640	yes	no		no	Hspb6	Hspb6_Promoter	chr1	89008032	89008034	3	*	Promoter (<=1kb)	1	89008117	89010256	2140	1	192245	NM_138887	-83	ENSRNOG00000020922	NM_001127579;NM_138887;NM_001106245	361541;192245;292787	0;-83;0	FALSE	TRUE	TRUE	FALSE	FALSE	FALSE	FALSE	FALSE	FALSE	Promoter	yes	95_PromF5	0.986364	0.304176	0.997566	-0.0529026	0.000277641	0.557807	8.87973e-06	0.92072	heat shock protein family B (small) member 6
cg44397044_TC11	cg44397044	yes	no		no	Atp4a	Atp4a_Exon	chr1	89167535	89167537	3	*	Exon (NM_012509/24216, exon 10 of 22)	1	89162700	89175504	12805	1	24216	NM_012509	4835	ENSRNOG00000020985	NM_012509	24216	0	TRUE	FALSE	FALSE	FALSE	FALSE	TRUE	FALSE	FALSE	FALSE	Exon	yes	87_BivProm1	0.999441	0.923887	0.995247	0.880674	4.68013e-07	0.00846929	3.38397e-05	0.0205085	ATPase H+/K+ transporting subunit alpha
cg44448021_TC11	cg44448021	yes	no		no	Tshz3	Tshz3_Intron	chr1	92741257	92741259	3	*	Intron (NM_001107506/308523, intron 1 of 1)	1	92703194	92774963	71770	2	308523	NM_001107506	33704	ENSRNOG00000013938	NM_001107506	308523	0	TRUE	FALSE	FALSE	FALSE	FALSE	FALSE	TRUE	FALSE	FALSE	Intron	yes	68_TxEnh7	0.978023	0.448028	0.995514	0.313021	0.000719174	0.372924	3.01464e-05	0.545804	teashirt zinc finger homeobox 3
cg44454073_BC21	cg44454073	yes	no		no	Uri1	Uri1_Intergenic_downstream	chr1	93710444	93710446	3	*	Distal Intergenic	1	94346514	94404211	57698	2	308537	NM_001107507	693765	ENSRNOG00000014463				FALSE	TRUE	FALSE	FALSE	FALSE	FALSE	FALSE	FALSE	TRUE	Intergenic_downstream	yes	89_BivProm3	0.938715	-0.713714	0.943872	-0.788974	0.00551872	0.111208	0.00463718	0.0620993	URI1, prefoldin-like chaperone
cg44460140_TC11	cg44460140	yes	no		no	Uri1	Uri1_Intergenic_downstream	chr1	94211915	94211917	3	*	Distal Intergenic	1	94346514	94404211	57698	2	308537	NM_001107507	192294	ENSRNOG00000014463				FALSE	TRUE	FALSE	FALSE	FALSE	FALSE	FALSE	FALSE	TRUE	Intergenic_downstream	yes	9_HET2	0.98384	0.747189	0.994745	0.754252	0.000389587	0.0877909	4.13481e-05	0.0831678	URI1, prefoldin-like chaperone
cg44478075_TC21	cg44478075	yes	no		no	Vstm2b	Vstm2b_Exon	chr1	97636526	97636528	3	*	Exon (NM_001108479/361560, exon 5 of 6)	1	97632473	97660962	28490	1	361560	NM_001108479	4053	ENSRNOG00000017456	NM_001108479	361560	0	TRUE	FALSE	FALSE	FALSE	FALSE	TRUE	FALSE	FALSE	FALSE	Exon	yes	88_BivProm2	0.965999	-0.103117	0.995443	0.859526	0.00171441	0.845873	3.10978e-05	0.0282135	V-set and transmembrane domain containing 2B
cg44532011_TC21	cg44532011	yes	no		no	Abcc8	Abcc8_Exon	chr1	102143250	102143252	3	*	Exon (NM_013039/25559, exon 13 of 39)	1	102110708	102191287	80580	2	25559	NM_013039	48035	ENSRNOG00000021130	NM_013039	25559	0	TRUE	FALSE	FALSE	FALSE	FALSE	TRUE	FALSE	FALSE	FALSE	Exon	yes	23_ReprPC7	0.903742	0.612862	0.966023	0.933716	0.0134524	0.195803	0.00171207	0.00644466	ATP binding cassette subfamily C member 8
cg44552760_BC21	cg44552760	yes	no		no	Csrp3	Csrp3_Promoter	chr1	104166358	104166360	3	*	Promoter (8-9kb)	1	104147205	104157855	10651	2	117505	NM_057144	-8503	ENSRNOG00000014327				FALSE	TRUE	TRUE	FALSE	FALSE	FALSE	FALSE	FALSE	FALSE	Promoter	yes	43_EnhA2	0.986322	0.386305	0.997158	-0.484946	0.000279371	0.449367	1.2103e-05	0.329604	cysteine and glycine rich protein 3
cg44593991_TC21	cg44593991	yes	no		no	Cyfip1	Cyfip1_Exon	chr1	114311471	114311473	3	*	Exon (NM_001107517/308666, exon 13 of 31)	1	114258793	114347137	88345	1	308666	NM_001107517	52678	ENSRNOG00000011945	NM_001107517	308666	0	TRUE	FALSE	FALSE	FALSE	FALSE	TRUE	FALSE	FALSE	FALSE	Exon	yes	82_TxEx3	0.969034	0.885645	0.997983	0.893918	0.0014235	0.018868	6.09605e-06	0.0162832	cytoplasmic FMR1 interacting protein 1
cg44602493_BC11	cg44602493	yes	no		no	Gabrg3	Gabrg3_Promoter	chr1	112812395	112812397	3	*	Promoter (<=1kb)	1	112158530	112811954	653425	2	79211	NM_024370	-441	ENSRNOG00000014862	NM_024370	79211	0	FALSE	TRUE	TRUE	FALSE	FALSE	FALSE	FALSE	FALSE	FALSE	Promoter	yes	88_BivProm2	0.856613	-0.535339	0.969902	0.496654	0.0293659	0.273703	0.00134516	0.316272	gamma-aminobutyric acid type A receptor subunit gamma 3
cg44625800_BC21	cg44625800	yes	no		no																															yes		0.805282	-0.437752	0.999759	-0.180878	0.0531814	0.385315	8.72981e-08	0.731642
cg44654311_TC21	cg44654311	yes	no		no	Pcsk6	Pcsk6_Intron	chr1	126753209	126753211	3	*	Intron (NM_012999/25507, intron 7 of 26)	1	126749508	126947392	197885	1	25507	NM_012999	3701	ENSRNOG00000011526	NM_012999	25507	0	TRUE	FALSE	FALSE	FALSE	FALSE	FALSE	TRUE	FALSE	FALSE	Intron	yes	19_ReprPC3	0.878822	0.419854	0.999176	-0.14427	0.0211363	0.407225	1.01937e-06	0.785096	proprotein convertase subtilisin/kexin type 6
cg44797941_TC21	cg44797941	yes	no		no	Adamtsl3	Adamtsl3_Exon	chr1	144392463	144392465	3	*	Exon (NM_001107533/308787, exon 7 of 30)	1	144238958	144561065	322108	1	308787	NM_001107533	153505	ENSRNOG00000010840	NM_001107533	308787	0	TRUE	FALSE	FALSE	FALSE	FALSE	TRUE	FALSE	FALSE	FALSE	Exon	yes	86_DNase1	0.922461	0.264467	0.997205	-0.561446	0.00878534	0.612548	1.17099e-05	0.246321	ADAMTS-like 3
cg44838543_BC21	cg44838543	yes	no		no	Me3	Me3_Intron	chr1	153990760	153990762	3	*	Intron (NM_001108491/361602, intron 5 of 14)	1	153861569	154056587	195019	1	361602	NM_001108491	129191	ENSRNOG00000017311	NM_001108491	361602	0	TRUE	FALSE	FALSE	FALSE	FALSE	FALSE	TRUE	FALSE	FALSE	Intron	yes	71_TxWk2	0.993765	-0.389034	0.999276	0.0678073	5.81981e-05	0.445888	7.864e-07	0.898445	malic enzyme 3
cg44902477_TC21	cg44902477	yes	no		no	Map6	Map6_Promoter	chr1	164225597	164225599	3	*	Promoter (<=1kb)	1	164225934	164292094	66161	1	29457	NM_017204	-335	ENSRNOG00000027204	NM_017204	29457	0	FALSE	TRUE	TRUE	FALSE	FALSE	FALSE	FALSE	FALSE	FALSE	Promoter	yes	88_BivProm2	0.998518	0.380563	0.999958	-0.0576528	3.29421e-06	0.456713	2.70223e-09	0.913617	microtubule-associated protein 6
cg44921253_TC21	cg44921253	yes	no		no	P2ry2	P2ry2_Exon	chr1	166032273	166032275	3	*	Exon (NM_017255/29597, exon 3 of 4)	1	166031228	166045420	14193	2	29597	NM_017255	13145	ENSRNOG00000019283	NM_017255	29597	0	TRUE	FALSE	FALSE	FALSE	FALSE	TRUE	FALSE	FALSE	FALSE	Exon	yes	66_TxEnh5	0.950166	-0.240263	0.982677	0.701689	0.00366329	0.646541	0.000447541	0.120211	purinergic receptor P2Y2
cg44930388_BC21	cg44930388	yes	no		no																															yes	66_TxEnh5	0.979646	0.68898	0.998216	0.325352	0.000617217	0.130058	4.77356e-06	0.529192
cg44980707_TC21	cg44980707	yes	no		no	Wee1	Wee1_Exon	chr1	174770260	174770262	3	*	Exon (NM_001012742/308937, exon 2 of 11)	1	174767960	174786362	18403	1	308937	NM_001012742	2300	ENSRNOG00000010017	NM_001012742	308937	0	TRUE	FALSE	FALSE	FALSE	FALSE	TRUE	FALSE	FALSE	FALSE	Exon	yes	96_PromF6	0.964338	0.964418	0.998786	0.789483	0.00188494	0.00187654	2.20983e-06	0.0618111	WEE1 G2 checkpoint kinase
cg44996783_BC11	cg44996783	yes	no		no	Usp47	Usp47_Exon	chr1	176929796	176929798	3	*	Exon (NM_001107542/308896, exon 21 of 28)	1	176854653	176937763	83111	1	308896	NM_001107542	75143	ENSRNOG00000026754	NM_001107542	308896	0	TRUE	FALSE	FALSE	FALSE	FALSE	TRUE	FALSE	FALSE	FALSE	Exon	yes	77_Tx6	0.984195	0.134112	0.990808	-0.381285	0.000372703	0.800038	0.000126342	0.455788	ubiquitin specific peptidase 47
cg45000291_TC21	cg45000291	yes	no		no	Parva	Parva_Intron	chr1	177262713	177262715	3	*	Intron (NM_020656/57341, intron 1 of 12)	1	177249302	177405143	155842	1	57341	NM_020656	13411	ENSRNOG00000015713	NM_020656	57341	0	TRUE	FALSE	FALSE	FALSE	FALSE	FALSE	TRUE	FALSE	FALSE	Intron	yes		0.986546	-0.493672	0.996863	-0.0230506	0.000270293	0.319649	1.47457e-05	0.96543	parvin, alpha
cg45071714_TC21	cg45071714	yes	no		no	Igsf6	Igsf6_Intergenic_upstream	chr1	191057577	191057579	3	*	Distal Intergenic	1	190997029	191007503	10475	2	171064	NM_133542	-50074	ENSRNOG00000017277				FALSE	TRUE	FALSE	FALSE	FALSE	FALSE	FALSE	FALSE	TRUE	Intergenic_upstream	yes	23_ReprPC7	0.997323	0.419643	0.999754	0.965051	1.0737e-05	0.407485	9.09154e-08	0.00181081	immunoglobulin superfamily, member 6
cg45112054_TC21	cg45112054	yes	no		no	Katnip	Katnip_Exon	chr1	197251514	197251516	3	*	Exon (NM_001134574/361646, exon 18 of 28)	1	197128411	197265840	137430	1	361646	NM_001134574	123103	ENSRNOG00000016635	NM_001134574	361646	0	TRUE	FALSE	FALSE	FALSE	FALSE	TRUE	FALSE	FALSE	FALSE	Exon	yes	76_Tx5	0.992729	-0.490957	0.996914	0.313042	7.91142e-05	0.322734	1.42742e-05	0.545775	katanin interacting protein
cg45114895_BC21	cg45114895	yes	no		no	Xpo6	Xpo6_Exon	chr1	197510746	197510748	3	*	Exon (NM_001011935/293476, exon 17 of 24)	1	197500510	197590277	89768	2	293476	NM_001011935	79529	ENSRNOG00000016722	NM_001011935	293476	0	TRUE	FALSE	FALSE	FALSE	FALSE	TRUE	FALSE	FALSE	FALSE	Exon	yes		0.99347	0.522551	0.972622	-0.401455	6.38213e-05	0.287518	0.00111408	0.430168	exportin 6
cg45139825_BC21	cg45139825	yes	no		no	Bckdk	Bckdk_Exon	chr1	199355083	199355085	3	*	Exon (NM_019244/29603, exon 9 of 11)	1	199351628	199356298	4671	1	29603	NM_019244	3455	ENSRNOG00000019485	NM_019244	29603	0	TRUE	FALSE	FALSE	FALSE	FALSE	TRUE	FALSE	FALSE	FALSE	Exon	yes	81_TxEx2	0.903284	-0.822182	0.976422	0.462798	0.0135785	0.0446178	0.000827325	0.355364	branched chain ketoacid dehydrogenase kinase
cg45142221_TC11	cg45142221	yes	no		no	Itgad	Itgad_Intergenic_upstream	chr1	199556617	199556619	3	*	Distal Intergenic	1	199596024	199623670	27647	1	64350	NM_031691	-39405	ENSRNOG00000019728				FALSE	TRUE	FALSE	FALSE	FALSE	FALSE	FALSE	FALSE	TRUE	Intergenic_upstream	yes	48_EnhA7	0.939296	0.734894	0.99927	0.687524	0.00541569	0.0961056	7.99471e-07	0.131207	integrin subunit alpha D
cg45143337_BC21	cg45143337	yes	no		no	Armc5	Armc5_Promoter	chr1	199654245	199654247	3	*	Promoter (1-2kb)	1	199655647	199662414	6768	1	361653	NM_001009455	-1400	ENSRNOG00000019935	NM_001009455	361653	0	FALSE	TRUE	TRUE	FALSE	FALSE	FALSE	FALSE	FALSE	FALSE	Promoter	yes	93_PromF3	0.95108	0.423171	0.994543	0.352657	0.00353127	0.403133	4.459e-05	0.492943	armadillo repeat containing 5
cg45151122_TC21	cg45151122	yes	no		no	Acadsb	Acadsb_Intergenic_downstream	chr1	202154636	202154638	3	*	Distal Intergenic	1	201981453	202020186	38734	1	25618	NM_013084	173183	ENSRNOG00000020624				FALSE	TRUE	FALSE	FALSE	FALSE	FALSE	FALSE	FALSE	TRUE	Intergenic_downstream	yes	6_Quies4	0.97571	-0.355852	0.998106	-0.339033	0.000877864	0.488752	5.379e-06	0.510935	acyl-CoA dehydrogenase, short/branched chain
cg45180460_BC21	cg45180460	yes	no		no	Cpxm2	Cpxm2_Exon	chr1	204065419	204065421	3	*	Exon (NM_001106306/293566, exon 10 of 15)	1	204048785	204161090	112306	2	293566	NM_001106306	95669	ENSRNOG00000015902	NM_001106306	293566	0	TRUE	FALSE	FALSE	FALSE	FALSE	TRUE	FALSE	FALSE	FALSE	Exon	yes	22_ReprPC6	0.966864	0.466469	0.991351	0.894233	0.00162877	0.351047	0.000111881	0.0161884	carboxypeptidase X (M14 family), member 2
cg45213754_TC21	cg45213754	yes	no		no	Clrn3	Clrn3_Intergenic_downstream	chr1	207723280	207723282	3	*	Distal Intergenic	1	207750627	207766250	15624	2	309082	NM_001014026	42968	ENSRNOG00000028288				FALSE	TRUE	FALSE	FALSE	FALSE	FALSE	FALSE	FALSE	TRUE	Intergenic_downstream	yes	23_ReprPC7	0.899439	-0.597277	0.999801	0.587392	0.0146604	0.210621	5.95123e-08	0.220246	clarin 3
cg45247783_TC11	cg45247783	yes	no		no	Jakmip3	Jakmip3_fiveUTR	chr1	211351497	211351499	3	*	Promoter (<=1kb)	1	211351434	211421022	69589	1	365380	NM_001163277	63	ENSRNOG00000027590	NM_001163277	365380	0	TRUE	FALSE	TRUE	TRUE	FALSE	TRUE	FALSE	FALSE	FALSE	fiveUTR	yes	9_HET2	0.999778	0.150089	0.982875	0.935118	7.41934e-08	0.776557	0.000437374	0.006178	janus kinase and microtubule interacting protein 3
cg45265172_TC21	cg45265172	yes	no		no	Syce1	Syce1_Exon	chr1	213534578	213534580	3	*	Promoter (<=1kb)	1	213523638	213534641	11004	2	502372	NM_001025058	61	ENSRNOG00000024073	NM_001025058	502372	0	TRUE	FALSE	TRUE	FALSE	FALSE	TRUE	FALSE	FALSE	FALSE	Exon	yes	15_HET8	0.993835	0.517099	0.999811	-0.411126	5.68935e-05	0.293485	5.38386e-08	0.418057	synaptonemal complex central element protein 1
cg45265602_BC11	cg45265602	yes	no		no	RGD1309350	RGD1309350_Exon	chr1	213577392	213577394	3	*	Promoter (<=1kb)	1	213577202	213580598	3397	1	293613	NM_001134507	190	ENSRNOG00000048275	NM_001134507	293613	0	TRUE	FALSE	TRUE	FALSE	FALSE	TRUE	FALSE	FALSE	FALSE	Exon	yes	87_BivProm1	0.974475	-0.0175123	0.997004	0.308957	0.000969009	0.973734	1.34527e-05	0.55131	similar to transthyretin (4L369)
cg45268201_BC21	cg45268201	yes	no		no	Ifitm3	Ifitm3_Promoter	chr1	213811906	213811908	3	*	Promoter (<=1kb)	1	213810712	213811821	1110	2	361673	NM_001136124	-85	ENSRNOG00000015078	NM_001136124	361673	-85	FALSE	TRUE	TRUE	FALSE	FALSE	FALSE	FALSE	FALSE	FALSE	Promoter	yes	98_TSS1	0.952386	0.894946	0.988891	-0.144561	0.00334668	0.0159747	0.000184418	0.784669	interferon induced transmembrane protein 3
cg45268202_BC21	cg45268202	yes	no		no	Ifitm3	Ifitm3_Promoter	chr1	213811925	213811927	3	*	Promoter (<=1kb)	1	213810712	213811821	1110	2	361673	NM_001136124	-104	ENSRNOG00000015078	NM_001136124	361673	-104	FALSE	TRUE	TRUE	FALSE	FALSE	FALSE	FALSE	FALSE	FALSE	Promoter	yes	98_TSS1	0.97044	0.465742	0.988851	0.709891	0.0012978	0.351901	0.000185771	0.114037	interferon induced transmembrane protein 3
cg45271139_BC21	cg45271139	yes	no		no																															yes	92_PromF2	0.938562	-0.147271	0.95848	-0.56774	0.00554603	0.780691	0.00255006	0.239889
cg45283058_TC11	cg45283058	yes	no		no																															yes	67_TxEnh6	0.999483	0.30126	0.963234	-0.626684	4.01498e-07	0.561781	0.00200276	0.183034
cg45320251_BC11	cg45320251	yes	no		no	Lrrc8e	Lrrc8e_Intergenic_upstream	chr12	2578857	2578859	3	*	Distal Intergenic	12	2557275	2568382	11108	2	304203	NM_001034139	-10475	ENSRNOG00000028460				FALSE	TRUE	FALSE	FALSE	FALSE	FALSE	FALSE	FALSE	TRUE	Intergenic_upstream	yes	87_BivProm1	0.94071	0.0897061	0.983457	0.397957	0.00516866	0.865802	0.000408239	0.434576	leucine rich repeat containing 8 VRAC subunit E
cg45320757_BC21	cg45320757	yes	no		no	Snapc2	Snapc2_Promoter	chr12	2544166	2544168	3	*	Promoter (3-4kb)	12	2537294	2540489	3196	2	304204	NM_001013121	-3677	ENSRNOG00000001056	NM_001013121;NM_001025425	304204;363855	0;0	FALSE	TRUE	TRUE	FALSE	FALSE	FALSE	FALSE	FALSE	FALSE	Promoter	yes	87_BivProm1	0.887423	0.303325	0.918024	-0.000916498	0.0182969	0.558966	0.00980469	0.998625	small nuclear RNA activating complex, polypeptide 2
cg45374057_TC21	cg45374057	yes	no		no	Cars2	Cars2_Exon	chr16	83323656	83323658	3	*	Exon (NM_001177684/361184, exon 13 of 15)	16	83288664	83325701	37038	1	361184	NM_001177684	34992	ENSRNOG00000014526	NM_001177684;NM_001108402	361184;361185	0;0	TRUE	FALSE	FALSE	FALSE	FALSE	TRUE	FALSE	FALSE	FALSE	Exon	yes	78_Tx7	0.899122	-0.106871	0.961151	-0.282252	0.0147513	0.840304	0.00223459	0.587865	cysteinyl-tRNA synthetase 2, mitochondrial
cg45382929_TC21	cg45382929	yes	no		no	Tex29	Tex29_Intergenic_downstream	chr16	82655214	82655216	3	*	Distal Intergenic	16	82985834	82999827	13994	2	498664	NM_001017508	344611	ENSRNOG00000033585				FALSE	TRUE	FALSE	FALSE	FALSE	FALSE	FALSE	FALSE	TRUE	Intergenic_downstream	yes		0.935046	-0.455817	0.984435	-0.180555	0.00619152	0.363626	0.000361505	0.73211	testis expressed 29
cg45384139_BC21	cg45384139	yes	no		no	Tubgcp3	Tubgcp3_Intergenic_downstream	chr16	82554831	82554833	3	*	Distal Intergenic	16	82184402	82245041	60640	1	306599	NM_001107323	370429	ENSRNOG00000017085				FALSE	TRUE	FALSE	FALSE	FALSE	FALSE	FALSE	FALSE	TRUE	Intergenic_downstream	yes	47_EnhA6	0.91727	0.815512	0.959334	0.124644	0.00998316	0.0479141	0.00244692	0.814002	tubulin, gamma complex associated protein 3
cg45473757_BC11	cg45473757	yes	no		no	Sfrp1	Sfrp1_Intergenic_upstream	chr16	73431315	73431317	3	*	Distal Intergenic	16	73372007	73410777	38771	2	84402	NM_001276712	-20538	ENSRNOG00000017783				FALSE	TRUE	FALSE	FALSE	FALSE	FALSE	FALSE	FALSE	TRUE	Intergenic_upstream	yes	60_EnhA19	0.897934	-0.463345	0.992866	0.630708	0.0150946	0.35472	7.61513e-05	0.179384	secreted frizzled-related protein 1
cg45489298_BC21	cg45489298	yes	no		no	Htra4	Htra4_Intergenic_upstream	chr16	71767646	71767648	3	*	Distal Intergenic	16	71787966	71802763	14798	1	306564	NM_001107321	-20318	ENSRNOG00000061160				FALSE	TRUE	FALSE	FALSE	FALSE	FALSE	FALSE	FALSE	TRUE	Intergenic_upstream	yes	82_TxEx3	0.955077	0.983705	0.996805	0.921991	0.00298174	0.000396126	1.52996e-05	0.00889071	HtrA serine peptidase 4
cg45508826_BC21	cg45508826	yes	no		no	Thap1	Thap1_Intergenic_downstream	chr16	70458126	70458128	3	*	Distal Intergenic	16	70661360	70665831	4472	2	306547	NM_001008340	207703	ENSRNOG00000056956				FALSE	TRUE	FALSE	FALSE	FALSE	FALSE	FALSE	FALSE	TRUE	Intergenic_downstream	yes	43_EnhA2	0.992097	0.255507	0.99889	-0.635615	9.34405e-05	0.62508	1.84862e-06	0.174974	THAP domain containing 1
cg45510213_TC21	cg45510213	yes	no		no	Zfp703	Zfp703_Intergenic_upstream	chr16	69342653	69342655	3	*	Distal Intergenic	16	69237857	69242028	4172	2	680717	NM_001109425	-100625	ENSRNOG00000014199				FALSE	TRUE	FALSE	FALSE	FALSE	FALSE	FALSE	FALSE	TRUE	Intergenic_upstream	yes	48_EnhA7	0.951338	0.515728	0.974744	0.288183	0.00349442	0.294994	0.000948712	0.579693	zinc finger protein 703
cg45510386_BC21	cg45510386	yes	no		no	Zfp703	Zfp703_Intergenic_upstream	chr16	69329556	69329558	3	*	Distal Intergenic	16	69237857	69242028	4172	2	680717	NM_001109425	-87528	ENSRNOG00000014199				FALSE	TRUE	FALSE	FALSE	FALSE	FALSE	FALSE	FALSE	TRUE	Intergenic_upstream	yes	91_PromF1	0.908147	-0.311634	0.938374	0.152494	0.012268	0.547681	0.00557955	0.773032	zinc finger protein 703
cg45525599_TC21	cg45525599	yes	no		no	Unc5d	Unc5d_Exon	chr16	67390126	67390128	3	*	Exon (NM_001107319/306534, exon 4 of 18)	16	67048092	67595213	547122	1	306534	NM_001107319	342034	ENSRNOG00000011858	NM_001107319	306534	0	TRUE	FALSE	FALSE	FALSE	FALSE	TRUE	FALSE	FALSE	FALSE	Exon	yes	58_EnhA17	0.957707	0.968628	0.989899	0.994087	0.00264526	0.00146083	0.000152534	5.23474e-05	unc-5 netrin receptor D
cg45694067_BC21	cg45694067	yes	no		no	Tenm3	Tenm3_Intergenic_upstream	chr16	44686568	44686570	3	*	Distal Intergenic	16	46423869	46929023	505155	1	306451	NM_001169133	-1737299	ENSRNOG00000012802				FALSE	TRUE	FALSE	FALSE	FALSE	FALSE	FALSE	FALSE	TRUE	Intergenic_upstream	yes	61_EnhA20	0.994169	0.973959	0.988573	0.99695	5.09016e-05	0.0010084	0.000195107	1.39373e-05	teneurin transmembrane protein 3
cg45805785_TC21	cg45805785	yes	no		no																															yes	99_TSS2	0.898384	0.103177	0.989459	-0.45418	0.0149642	0.845783	0.000166086	0.365574
cg45814570_TC21	cg45814570	yes	no		no	Gdf15	Gdf15_Exon	chr16	20557814	20557816	3	*	Exon (NM_019216/29455, exon 2 of 2)	16	20555395	20557978	2584	1	29455	NM_019216	2419	ENSRNOG00000019661	NM_019216	29455	0	TRUE	FALSE	FALSE	FALSE	FALSE	TRUE	FALSE	FALSE	FALSE	Exon	yes	95_PromF5	0.974082	0.530634	0.971832	0.032069	0.000998926	0.278755	0.00117899	0.951913	growth differentiation factor 15
cg45828656_BC21	cg45828656	yes	no		no	Unc13a	Unc13a_Exon	chr16	20057802	20057804	3	*	Exon (NM_022861/64829, exon 39 of 40)	16	20056398	20103945	47548	2	64829	NM_022861	46141	ENSRNOG00000018452	NM_022861	64829	0	TRUE	FALSE	FALSE	FALSE	FALSE	TRUE	FALSE	FALSE	FALSE	Exon	yes	71_TxWk2	0.896347	0.931295	0.920704	0.816419	0.0155591	0.00691851	0.00918242	0.0474596	unc-13 homolog A
cg45829109_TC21	cg45829109	yes	no		no																															yes	71_TxWk2	0.949527	0.457069	0.904588	0.524205	0.00375699	0.36214	0.013221	0.285716
cg45831743_BC11	cg45831743	yes	no		no	Zfp709	Zfp709_Intergenic_downstream	chr16	19610387	19610389	3	*	Distal Intergenic	16	19634134	19643271	9138	2	266773	NM_153731	32882	ENSRNOG00000016186				FALSE	TRUE	FALSE	FALSE	FALSE	FALSE	FALSE	FALSE	TRUE	Intergenic_downstream	yes		0.911647	0.350685	0.969387	0.659613	0.0113645	0.495536	0.0013914	0.154076	zinc finger protein 709
cg45837700_TC21	cg45837700	yes	no		no	Smim7	Smim7_Exon	chr16	18977576	18977578	3	*	Exon (NM_001135252/688495, exon 4 of 5)	16	18975746	18979653	3908	1	688495	NM_001135252	1830	ENSRNOG00000042037	NM_001100175;NM_001135252	306327;688495	0;0	TRUE	FALSE	FALSE	FALSE	FALSE	TRUE	FALSE	FALSE	FALSE	Exon	yes	80_TxEx1	0.969632	0.590303	0.970447	0.131762	0.00136928	0.217393	0.0012972	0.803501	small integral membrane protein 7
cg45929323_TC21	cg45929323	yes	no		no	Nfix	Nfix_Exon	chr19	25886626	25886628	3	*	Exon (NM_030866/81524, exon 2 of 10)	19	25821947	25914696	92750	2	81524	NM_030866	28068	ENSRNOG00000002983	NM_030866	81524	0	TRUE	FALSE	FALSE	FALSE	FALSE	TRUE	FALSE	FALSE	FALSE	Exon	yes	90_BivProm4	0.947405	0.978594	0.954613	0.899654	0.00407662	0.000682399	0.00304324	0.0145989	nuclear factor I X
cg45929328_BC11	cg45929328	yes	no		no	Nfix	Nfix_Exon	chr19	25886675	25886677	3	*	Exon (NM_030866/81524, exon 2 of 10)	19	25821947	25914696	92750	2	81524	NM_030866	28019	ENSRNOG00000002983	NM_030866	81524	0	TRUE	FALSE	FALSE	FALSE	FALSE	TRUE	FALSE	FALSE	FALSE	Exon	yes	90_BivProm4	0.973035	0.913638	0.973843	0.995705	0.00108085	0.0108655	0.0010173	2.76288e-05	nuclear factor I X
cg45931340_BC21	cg45931340	yes	no		no	Gcdh	Gcdh_Exon	chr19	26003965	26003967	3	*	Exon (NM_001108896/364975, exon 8 of 12)	19	26000497	26006970	6474	2	364975	NM_001108896	3003	ENSRNOG00000003307	NM_001191557;NM_001108896	364976;364975	0;0	TRUE	FALSE	FALSE	FALSE	FALSE	TRUE	FALSE	FALSE	FALSE	Exon	yes	81_TxEx2	0.994211	-0.564206	0.990577	0.975512	5.01707e-05	0.243493	0.000132766	0.000892179	glutaryl-CoA dehydrogenase
cg45932407_BC21	cg45932407	yes	no		no	Rtbdn	Rtbdn_Promoter	chr19	26061249	26061251	3	*	Promoter (4-5kb)	19	26066127	26073194	7068	1	304667	NM_001107165	-4876	ENSRNOG00000043215	NM_001107165	304667	0	FALSE	TRUE	TRUE	FALSE	FALSE	FALSE	FALSE	FALSE	FALSE	Promoter	yes	88_BivProm2	0.950055	0.540497	0.988737	0.612773	0.00367939	0.268204	0.000189562	0.195886	retbindin
cg45980124_TC21	cg45980124	yes	no		no	Tox3	Tox3_Intergenic_downstream	chr19	18558642	18558644	3	*	Distal Intergenic	19	18157942	18188130	30189	1	291908	NM_001106171	400700	ENSRNOG00000028649				FALSE	TRUE	FALSE	FALSE	FALSE	FALSE	FALSE	FALSE	TRUE	Intergenic_downstream	yes	37_EnhWk4	0.997438	0.0520846	0.993309	-0.594687	9.8353e-06	0.921944	6.70073e-05	0.213126	TOX high mobility group box family member 3
cg45998910_BC21	cg45998910	yes	no		no	Irx3	Irx3_Exon	chr19	15839671	15839673	3	*	Exon (NM_001107413/307721, exon 3 of 4)	19	15838714	15840990	2277	2	307721	NM_001107413	1317	ENSRNOG00000011533	NM_001107413	307721	0	TRUE	FALSE	FALSE	FALSE	FALSE	TRUE	FALSE	FALSE	FALSE	Exon	yes	87_BivProm1	0.982067	0.834067	0.984335	0.178318	0.000479512	0.0390164	0.000366187	0.735358	iroquois homeobox 3
cg46096218_BC21	cg46096218	yes	no		no	Elmo3	Elmo3_Exon	chr19	37260650	37260652	3	*	Promoter (<=1kb)	19	37260469	37264832	4364	1	291962	NM_001030028	181	ENSRNOG00000015800	NM_001271345;NM_001030028;NR_106688;NR_031775	100360427;291962;102465156;100314218	0;0;0;2630	TRUE	FALSE	TRUE	FALSE	FALSE	TRUE	FALSE	FALSE	FALSE	Exon	yes	99_TSS2	0.957938	0.539977	0.982693	-0.417368	0.0026166	0.268756	0.000446727	0.410299	engulfment and cell motility 3
cg46143636_BC21	cg46143636	yes	no		no	Pmfbp1	Pmfbp1_Intergenic_upstream	chr19	42436088	42436090	3	*	Distal Intergenic	19	42132551	42180964	48414	2	171414	NM_134393	-255124	ENSRNOG00000014505				FALSE	TRUE	FALSE	FALSE	FALSE	FALSE	FALSE	FALSE	TRUE	Intergenic_upstream	yes	47_EnhA6	0.998277	0.997638	0.996561	0.993062	4.4485e-06	8.36201e-06	1.77191e-05	7.20456e-05	polyamine modulated factor 1 binding protein 1
cg46143675_TC21	cg46143675	yes	no		no	Pmfbp1	Pmfbp1_Intergenic_upstream	chr19	42430059	42430061	3	*	Distal Intergenic	19	42132551	42180964	48414	2	171414	NM_134393	-249095	ENSRNOG00000014505				FALSE	TRUE	FALSE	FALSE	FALSE	FALSE	FALSE	FALSE	TRUE	Intergenic_upstream	yes	47_EnhA6	0.979241	0.978761	0.988524	0.98666	0.000641937	0.000671851	0.000196799	0.000265745	polyamine modulated factor 1 binding protein 1
cg46245928_TC21	cg46245928	yes	no		no	Cdh13	Cdh13_Intron	chr19	51002025	51002027	3	*	Intron (NM_138889/192248, intron 1 of 13)	19	50848793	51971614	1122822	1	192248	NM_138889	153232	ENSRNOG00000014371	NM_138889	192248	0	TRUE	FALSE	FALSE	FALSE	FALSE	FALSE	TRUE	FALSE	FALSE	Intron	yes	73_Tx2	0.999405	-0.703788	0.99034	-0.897473	5.30956e-07	0.118618	0.000139516	0.0152288	cadherin 13
cg46281125_TC21	cg46281125	yes	no		no	Zdhhc7	Zdhhc7_Intergenic_upstream	chr19	52801582	52801584	3	*	Distal Intergenic	19	52733161	52750307	17147	2	170906	NM_133394	-51275	ENSRNOG00000017342				FALSE	TRUE	FALSE	FALSE	FALSE	FALSE	FALSE	FALSE	TRUE	Intergenic_upstream	yes	89_BivProm3	0.997207	-0.743725	0.997145	0.308718	1.16893e-05	0.0900996	1.22151e-05	0.551634	zinc finger DHHC-type palmitoyltransferase 7
cg46291025_TC11	cg46291025	yes	no		no	Fbxo31	Fbxo31_Intergenic_downstream	chr19	53418517	53418519	3	*	Distal Intergenic	19	53487616	53625673	138058	2	498959	NM_001044259	207154	ENSRNOG00000042274				FALSE	TRUE	FALSE	FALSE	FALSE	FALSE	FALSE	FALSE	TRUE	Intergenic_downstream	yes	28_Acet3	0.999031	0.553643	0.998877	0.356243	1.40869e-06	0.254387	1.8909e-06	0.48824	F-box protein 31
cg46304114_BC21	cg46304114	yes	no		no	Zfpm1	Zfpm1_Intergenic_upstream	chr19	55080686	55080688	3	*	Distal Intergenic	19	55094585	55150686	56102	1	691504	NM_001242627	-13897	ENSRNOG00000043077				FALSE	TRUE	FALSE	FALSE	FALSE	FALSE	FALSE	FALSE	TRUE	Intergenic_upstream	yes	23_ReprPC7	0.899165	-0.699465	0.914114	0.719285	0.0147388	0.12191	0.0107479	0.107141	zinc finger protein, multitype 1
cg46342572_BC21	cg46342572	yes	no		no	Trim67	Trim67_Promoter	chr19	57555267	57555269	3	*	Promoter (1-2kb)	19	57556694	57592722	36029	1	307938	NM_001135715	-1425	ENSRNOG00000019024	NM_001135715	307938	0	FALSE	TRUE	TRUE	FALSE	FALSE	FALSE	FALSE	FALSE	FALSE	Promoter	yes	88_BivProm2	0.957195	0.0426044	0.996091	0.604718	0.00270924	0.936132	2.28936e-05	0.203491	tripartite motif-containing 67
cg46505558_TC21	cg46505558	yes	no		no	Heatr1	Heatr1_Intergenic_upstream	chr17	66549053	66549055	3	*	Distal Intergenic	17	66579319	66621053	41735	1	361262	NM_001108418	-30264	ENSRNOG00000047594				FALSE	TRUE	FALSE	FALSE	FALSE	FALSE	FALSE	FALSE	TRUE	Intergenic_upstream	yes	69_TxEnh8	0.989217	0.908277	0.999011	-0.0380969	0.000173778	0.0122338	1.4671e-06	0.942882	HEAT repeat containing 1
cg46572280_BC21	cg46572280	yes	no		no	LOC100362981	LOC100362981_Intergenic_downstream	chr8	33017807	33017809	3	*	Distal Intergenic	8	33104628	33121002	16375	2	100362981	NM_001245924	103193	ENSRNOG00000034226				FALSE	TRUE	FALSE	FALSE	FALSE	FALSE	FALSE	FALSE	TRUE	Intergenic_downstream	yes	99_TSS2	0.960844	0.0373582	0.967381	-0.125002	0.00226974	0.943989	0.00157864	0.813474	LRRGT00010-like
cg46613005_BC21	cg46613005	yes	no		no	Nrgn	Nrgn_Promoter	chr8	40023406	40023408	3	*	Promoter (<=1kb)	8	40015049	40023193	8145	2	64356	NM_024140	-213	ENSRNOG00000010688	NM_024140	64356	0	FALSE	TRUE	TRUE	FALSE	FALSE	FALSE	FALSE	FALSE	FALSE	Promoter	yes	87_BivProm1	0.872137	0.46143	0.993648	-0.218112	0.0234781	0.356978	6.0389e-05	0.67802	neurogranin
cg46617361_BC21	cg46617361	yes	no		no	Olr1243	Olr1243_Exon	chr4	1567184	1567186	3	*	Promoter (<=1kb)	4	1566448	1567380	933	1	300568	NM_001000451	736	ENSRNOG00000061259	NM_001000451	300568	0	TRUE	FALSE	TRUE	FALSE	FALSE	TRUE	FALSE	FALSE	FALSE	Exon	yes	20_ReprPC4	0.931075	0.720564	0.998174	0.409995	0.00696233	0.106217	4.99713e-06	0.419467	olfactory receptor 1243
cg46626635_BC11	cg46626635	yes	no		no	Gramd1b	Gramd1b_Intron	chr8	44213839	44213841	3	*	Intron (NM_001191616/300644, intron 2 of 19)	8	44165324	44327441	162118	2	300644	NM_001191616	113600	ENSRNOG00000053577	NM_001191616	300644	0	TRUE	FALSE	FALSE	FALSE	FALSE	FALSE	TRUE	FALSE	FALSE	Intron	yes	99_TSS2	0.902313	0.268594	0.983154	-0.4766	0.013848	0.606797	0.000423281	0.339229	GRAM domain containing 1B
cg46632734_BC21	cg46632734	yes	no		no	Bsx	Bsx_Promoter	chr8	45060552	45060554	3	*	Promoter (1-2kb)	8	45061670	45065430	3761	1	500982	NM_001191995	-1116	ENSRNOG00000024438	NM_001191995	500982	0	FALSE	TRUE	TRUE	FALSE	FALSE	FALSE	FALSE	FALSE	FALSE	Promoter	yes	18_ReprPC2	0.981157	0.963015	0.997495	0.862255	0.000529232	0.00202655	9.4065e-06	0.0271539	brain specific homeobox
cg46662416_BC11	cg46662416	yes	no		no	Nectin1	Nectin1_Intergenic_upstream	chr8	47967798	47967800	3	*	Distal Intergenic	8	48094233	48157315	63083	1	192183	NM_001100476	-126433	ENSRNOG00000006403				FALSE	TRUE	FALSE	FALSE	FALSE	FALSE	FALSE	FALSE	TRUE	Intergenic_upstream	yes	23_ReprPC7	0.955475	-0.0682392	0.956527	0.46727	0.00292956	0.8978	0.0027938	0.350108	nectin cell adhesion molecule 1
cg46663199_TC21	cg46663199	yes	no		no	Nectin1	Nectin1_Intergenic_upstream	chr8	48035202	48035204	3	*	Distal Intergenic	8	48094233	48157315	63083	1	192183	NM_001100476	-59029	ENSRNOG00000006403				FALSE	TRUE	FALSE	FALSE	FALSE	FALSE	FALSE	FALSE	TRUE	Intergenic_upstream	yes	23_ReprPC7	0.926474	-0.340637	0.990872	0.203	0.00791047	0.508807	0.000124611	0.699682	nectin cell adhesion molecule 1
cg46666938_TC21	cg46666938	yes	no		no	Thy1	Thy1_Intergenic_upstream	chr8	48314709	48314711	3	*	Distal Intergenic	8	48382121	48386935	4815	1	24832	NM_012673	-67410	ENSRNOG00000006604				FALSE	TRUE	FALSE	FALSE	FALSE	FALSE	FALSE	FALSE	TRUE	Intergenic_upstream	yes	21_ReprPC5	0.941288	0.843354	0.991772	0.349232	0.00506949	0.0348849	0.000101272	0.497448	Thy-1 cell surface antigen
cg46698636_TC21	cg46698636	yes	no		no	LOC500990	LOC500990_Intergenic_upstream	chr8	50812179	50812181	3	*	Distal Intergenic	8	50593208	50608363	15156	2	500990	NM_001037364	-203816	ENSRNOG00000038867				FALSE	TRUE	FALSE	FALSE	FALSE	FALSE	FALSE	FALSE	TRUE	Intergenic_upstream	yes	89_BivProm3	0.990525	0.802076	0.989966	0.998238	0.000134239	0.0548841	0.000150507	4.65385e-06	similar to RIKEN cDNA 4931429L15
cg46702194_TC21	cg46702194	yes	no		no	LOC500990	LOC500990_Intergenic_upstream	chr8	51218111	51218113	3	*	Distal Intergenic	8	50593208	50608363	15156	2	500990	NM_001037364	-609748	ENSRNOG00000038867				FALSE	TRUE	FALSE	FALSE	FALSE	FALSE	FALSE	FALSE	TRUE	Intergenic_upstream	yes	9_HET2	0.983155	0.695391	0.945604	-0.0864771	0.000423228	0.125048	0.00435799	0.870608	similar to RIKEN cDNA 4931429L15
cg46730936_BC21	cg46730936	yes	no		no	Ncam1	Ncam1_Promoter	chr8	54134375	54134377	3	*	Promoter (<=1kb)	8	53839674	54134731	295058	2	24586	NM_031521	354	ENSRNOG00000031890	NM_031521	24586	0	TRUE	FALSE	TRUE	FALSE	FALSE	FALSE	TRUE	FALSE	FALSE	Promoter	yes	87_BivProm1	0.946551	-0.454265	0.974999	0.0795912	0.00420882	0.365473	0.000929743	0.880865	neural cell adhesion molecule 1
cg46770287_BC21	cg46770287	yes	no		no	Acsbg1	Acsbg1_Promoter	chr8	59239776	59239778	3	*	Promoter (<=1kb)	8	59184111	59239954	55844	2	171410	NM_134389	176	ENSRNOG00000011381	NM_134389	171410	0	TRUE	FALSE	TRUE	FALSE	FALSE	FALSE	TRUE	FALSE	FALSE	Promoter	yes	89_BivProm3	0.994022	-0.359125	0.976147	0.546315	5.35014e-05	0.48447	0.000846633	0.262054	acyl-CoA synthetase bubblegum family member 1
cg46812042_TC21	cg46812042	yes	no		no																															yes	71_TxWk2	0.91118	0.862212	0.969421	0.922551	0.0114832	0.0271702	0.0013883	0.00876525
cg46932994_BC21	cg46932994	yes	no		no	Lipc	Lipc_Intron	chr8	77389407	77389409	3	*	Intron (NM_012597/24538, intron 1 of 8)	8	77272583	77398248	125666	2	24538	NM_012597	8839	ENSRNOG00000060338	NM_012597	24538	0	TRUE	FALSE	FALSE	FALSE	FALSE	FALSE	TRUE	FALSE	FALSE	Intron	yes	29_Acet4	0.95528	0.249265	0.998978	0.459393	0.00295506	0.633847	1.56654e-06	0.359386	lipase C, hepatic type
cg46933198_TC21	cg46933198	yes	no		no																															yes	51_EnhA10	0.911067	0.648752	0.999561	0.921809	0.011512	0.163395	2.88975e-07	0.0089318
cg46981680_TC21	cg46981680	yes	no		no	Tinag	Tinag_Exon	chr8	84320394	84320396	3	*	Promoter (<=1kb)	8	84122113	84320714	198602	2	300846	NM_001005549	318	ENSRNOG00000058120	NM_001005549	300846	0	TRUE	FALSE	TRUE	FALSE	FALSE	TRUE	FALSE	FALSE	FALSE	Exon	yes	55_EnhA14	0.977362	-0.493698	0.985479	0.214744	0.000762922	0.319619	0.000314764	0.682835	tubulointerstitial nephritis antigen
cg47003663_TC21	cg47003663	yes	no		no	LOC100363289	LOC100363289_Intergenic_upstream	chr8	87042830	87042832	3	*	Distal Intergenic	8	87205311	87213809	8499	1	100363289	NM_001177825	-162479	ENSRNOG00000010657				FALSE	TRUE	FALSE	FALSE	FALSE	FALSE	FALSE	FALSE	TRUE	Intergenic_upstream	yes	71_TxWk2	0.982504	-0.381029	0.997903	-0.563993	0.000456488	0.456115	6.58981e-06	0.243711	LRRGT00022-like
cg47003958_BC21	cg47003958	yes	no		no	LOC100363289	LOC100363289_Intergenic_upstream	chr8	87080299	87080301	3	*	Distal Intergenic	8	87205311	87213809	8499	1	100363289	NM_001177825	-125010	ENSRNOG00000010657				FALSE	TRUE	FALSE	FALSE	FALSE	FALSE	FALSE	FALSE	TRUE	Intergenic_upstream	yes	70_TxWk1	0.977832	0.872452	0.997316	0.973894	0.000731679	0.0233654	1.07928e-05	0.00101335	LRRGT00022-like
cg47058500_TC21	cg47058500	yes	no		no	Tbx18	Tbx18_Exon	chr8	95380428	95380430	3	*	Exon (NM_001108173/315870, exon 4 of 8)	8	95359354	95387363	28010	2	315870	NM_001108173	6933	ENSRNOG00000010685	NM_001108173	315870	0	TRUE	FALSE	FALSE	FALSE	FALSE	TRUE	FALSE	FALSE	FALSE	Exon	yes	89_BivProm3	0.912792	0.474848	0.996483	0.902258	0.0110763	0.341263	1.85302e-05	0.0138634	T-box transcription factor 18
cg47071544_TC21	cg47071544	yes	no		no	Ankrd34c	Ankrd34c_Exon	chr8	97106303	97106305	3	*	Exon (NM_001106845/300889, exon 2 of 2)	8	97105071	97115027	9957	2	300889	NM_001106845	8722	ENSRNOG00000013937	NM_001106845	300889	0	TRUE	FALSE	FALSE	FALSE	FALSE	TRUE	FALSE	FALSE	FALSE	Exon	yes	22_ReprPC6	0.987901	0.944225	0.999951	-0.483648	0.000218686	0.0045796	3.66811e-09	0.331094	ankyrin repeat domain 34C
cg47136088_TC21	cg47136088	yes	no		no	Rbp1	Rbp1_Exon	chr8	106449896	106449898	3	*	Promoter (<=1kb)	8	106449321	106470842	21522	1	25056	NM_012733	575	ENSRNOG00000013794	NM_012733	25056	0	TRUE	FALSE	TRUE	FALSE	FALSE	TRUE	FALSE	FALSE	FALSE	Exon	yes	87_BivProm1	0.901439	0.983995	0.952553	0.951348	0.0140927	0.000382177	0.00332342	0.00349289	retinol binding protein 1
cg47140257_BC11	cg47140257	yes	no		no	Faim	Faim_Intergenic_upstream	chr8	107120791	107120793	3	*	Distal Intergenic	8	107225212	107240953	15742	1	140930	NM_080895	-104419	ENSRNOG00000030463				FALSE	TRUE	FALSE	FALSE	FALSE	FALSE	FALSE	FALSE	TRUE	Intergenic_upstream	yes	13_HET6	0.910954	0.17981	0.991327	-0.215035	0.0115407	0.733191	0.000112503	0.682419	Fas apoptotic inhibitory molecule
cg47226638_TC21	cg47226638	yes	no		no																															yes		0.814139	-0.0955872	0.996357	-0.459364	0.0486063	0.857056	1.98794e-05	0.359421
cg47233477_BC21	cg47233477	yes	no		no	Mst1r	Mst1r_Promoter	chr8	116686395	116686397	3	*	Promoter (<=1kb)	8	116686601	116700132	13532	1	300999	NM_001106855	-204	ENSRNOG00000032618	NM_001126284;NM_001106855	315999;300999	0;0	FALSE	TRUE	TRUE	FALSE	FALSE	FALSE	FALSE	FALSE	FALSE	Promoter	yes	99_TSS2	0.929228	-0.480883	0.954415	0.292943	0.00733587	0.334277	0.00306966	0.573155	macrophage stimulating 1 receptor
cg47233947_BC21	cg47233947	yes	no		no	Camkv	Camkv_Promoter	chr8	116714171	116714173	3	*	Promoter (1-2kb)	8	116715755	116730061	14307	1	79011	NM_024000	-1582	ENSRNOG00000058938	NM_001024788;NM_024000	316000;79011	0;0	FALSE	TRUE	TRUE	FALSE	FALSE	FALSE	FALSE	FALSE	FALSE	Promoter	yes	89_BivProm3	0.90084	0.4543	0.949838	-0.455571	0.0142615	0.365431	0.00371118	0.36392	CaM kinase-like vesicle-associated
cg47243260_TC21	cg47243260	yes	no		no	Wdr6	Wdr6_Promoter	chr8	117365064	117365066	3	*	Promoter (<=1kb)	8	117358345	117364761	6417	2	301007	NM_001006988	-303	ENSRNOG00000020185	NM_001006988	301007	0	FALSE	TRUE	TRUE	FALSE	FALSE	FALSE	FALSE	FALSE	FALSE	Promoter	yes	93_PromF3	0.891461	-0.468337	0.933354	-0.172206	0.0170319	0.348857	0.0065145	0.744245	WD repeat domain 6
cg47385319_BC11	cg47385319	yes	no		no	Klhl40	Klhl40_Intergenic_upstream	chr8	130401512	130401514	3	*	Distal Intergenic	8	130416355	130421871	5517	1	316088	NM_001108195	-14841	ENSRNOG00000019390				FALSE	TRUE	FALSE	FALSE	FALSE	FALSE	FALSE	FALSE	TRUE	Intergenic_upstream	yes	66_TxEnh5	0.885281	0.953476	0.970689	0.860591	0.0189858	0.00319636	0.00127608	0.0277975	kelch-like family member 40
cg47385320_BC11	cg47385320	yes	no		no	Klhl40	Klhl40_Intergenic_upstream	chr8	130401525	130401527	3	*	Distal Intergenic	8	130416355	130421871	5517	1	316088	NM_001108195	-14828	ENSRNOG00000019390				FALSE	TRUE	FALSE	FALSE	FALSE	FALSE	FALSE	FALSE	TRUE	Intergenic_upstream	yes	66_TxEnh5	0.908881	0.92566	0.975704	0.770961	0.0120758	0.0080842	0.000878256	0.0726809	kelch-like family member 40
cg47418818_TC21	cg47418818	yes	no		no	Shroom4	Shroom4_Promoter	chrX	16930153	16930155	3	*	Promoter (<=1kb)	21	16723360	16929829	206470	2	317391	NM_001191730	-324	ENSRNOG00000002959	NM_001191730	317391	0	FALSE	TRUE	TRUE	FALSE	FALSE	FALSE	FALSE	FALSE	FALSE	Promoter	yes	95_PromF5	0.987093	0.942249	0.999852	0.806716	0.000248807	0.00490638	3.27565e-08	0.0524278	shroom family member 4
cg47422974_TC21	cg47422974	yes	no		no	Clcn5	Clcn5_Exon	chrX	16185288	16185290	3	*	Exon (NM_017106/25749, exon 6 of 12)	21	16170585	16196691	26107	1	25749	NM_017106	14703	ENSRNOG00000002862	NM_017106	25749	0	TRUE	FALSE	FALSE	FALSE	FALSE	TRUE	FALSE	FALSE	FALSE	Exon	yes	55_EnhA14	0.999558	0.988637	0.985463	0.964037	2.93061e-07	0.000192959	0.000315472	0.00191675	chloride voltage-gated channel 5
cg47427493_BC21	cg47427493	yes	no		no	Magix	Magix_fiveUTR	chrX	15669299	15669301	3	*	Promoter (<=1kb)	21	15669191	15676051	6861	1	317379	NM_001014109	108	ENSRNOG00000010092	NM_001014109	317379	0	TRUE	FALSE	TRUE	TRUE	FALSE	TRUE	FALSE	FALSE	FALSE	fiveUTR	yes	26_Acet1	0.880393	0.225482	0.998102	0.383741	0.0206033	0.667509	5.4012e-06	0.452643	MAGI family member, X-linked
cg47427950_TC21	cg47427950	yes	no		no	Wdr45	Wdr45_Promoter	chrX	15626929	15626931	3	*	Promoter (<=1kb)	21	15621249	15626884	5636	2	302559	NM_001013958	-45	ENSRNOG00000009749	NM_001013958	302559	0	FALSE	TRUE	TRUE	FALSE	FALSE	FALSE	FALSE	FALSE	FALSE	Promoter	yes	94_PromF4	0.913904	0.173658	0.998408	0.135869	0.0107997	0.742131	3.80078e-06	0.797451	WD repeat domain 45
cg47430033_TC21	cg47430033	yes	no		no	Otud5	Otud5_Exon	chrX	15472225	15472227	3	*	Exon (NM_001037496/363452, exon 10 of 10)	21	15471212	15503698	32487	2	363452	NM_001037496	31471	ENSRNOG00000008764	NM_001172103;NM_001037496	317366;363452	0;0	TRUE	FALSE	FALSE	FALSE	FALSE	TRUE	FALSE	FALSE	FALSE	Exon	yes	82_TxEx3	0.995875	0.740005	0.999446	0.942897	2.5483e-05	0.0926084	4.60199e-07	0.00479805	OTU deubiquitinase 5
cg47431186_TC21	cg47431186	yes	no		no	Eras	Eras_Intergenic_upstream	chrX	15408107	15408109	3	*	Distal Intergenic	21	15419028	15423414	4387	1	679682	NM_001109375	-10919	ENSRNOG00000042470				FALSE	TRUE	FALSE	FALSE	FALSE	FALSE	FALSE	FALSE	TRUE	Intergenic_upstream	yes	82_TxEx3	0.97109	0.477378	0.986377	0.356057	0.00124162	0.338327	0.000277107	0.488484	ES cell expressed Ras
cg47433281_BC21	cg47433281	yes	no		no	Wdr13	Wdr13_Exon	chrX	15121003	15121005	3	*	Exon (NM_001108247/317370, exon 7 of 9)	21	15113878	15121750	7873	1	317370	NM_001108247	7125	ENSRNOG00000039587	NM_001108247	317370	0	TRUE	FALSE	FALSE	FALSE	FALSE	TRUE	FALSE	FALSE	FALSE	Exon	yes	82_TxEx3	0.987255	-0.258622	0.97658	-0.637161	0.000242608	0.620716	0.000816341	0.173594	WD repeat domain 13
cg47433339_TC11	cg47433339	yes	no		no	Wdr13	Wdr13_Exon	chrX	15115980	15115982	3	*	Exon (NM_001108247/317370, exon 4 of 9)	21	15113878	15121750	7873	1	317370	NM_001108247	2102	ENSRNOG00000039587	NM_001108247	317370	0	TRUE	FALSE	FALSE	FALSE	FALSE	TRUE	FALSE	FALSE	FALSE	Exon	yes	82_TxEx3	0.997441	0.984749	0.996822	0.955481	9.8123e-06	0.000347112	1.51354e-05	0.00292882	WD repeat domain 13
cg47434150_BC21	cg47434150	yes	no		no	Ebp	Ebp_Promoter	chrX	15049176	15049178	3	*	Promoter (<=1kb)	21	15049462	15055782	6321	1	117278	NM_057137	-284	ENSRNOG00000004903	NM_001173355;NM_057137	317368;117278	0;0	FALSE	TRUE	TRUE	FALSE	FALSE	FALSE	FALSE	FALSE	FALSE	Promoter	yes	93_PromF3	0.993297	0.179408	0.997747	0.579202	6.72422e-05	0.733776	7.60654e-06	0.228351	EBP, cholestenol delta-isomerase
cg47460225_TC21	cg47460225	yes	no		no	Bcor	Bcor_Intergenic_downstream	chrX	11732117	11732119	3	*	Distal Intergenic	21	11648989	11691098	42110	1	317346	NM_001191586	83128	ENSRNOG00000034240				FALSE	TRUE	FALSE	FALSE	FALSE	FALSE	FALSE	FALSE	TRUE	Intergenic_downstream	yes	89_BivProm3	0.949878	0.968309	0.983913	0.928422	0.00370535	0.00149058	0.000386127	0.00750184	BCL6 co-repressor
cg47460270_BC21	cg47460270	yes	no		no	Bcor	Bcor_Intergenic_downstream	chrX	11730640	11730642	3	*	Distal Intergenic	21	11648989	11691098	42110	1	317346	NM_001191586	81651	ENSRNOG00000034240				FALSE	TRUE	FALSE	FALSE	FALSE	FALSE	FALSE	FALSE	TRUE	Intergenic_downstream	yes	87_BivProm1	0.971244	-0.830831	0.993101	-0.281873	0.00122846	0.0405066	7.12242e-05	0.588389	BCL6 co-repressor
cg47464563_TC21	cg47464563	yes	no		no	Bcor	Bcor_Intergenic_upstream	chrX	11487794	11487796	3	*	Distal Intergenic	21	11648989	11691098	42110	1	317346	NM_001191586	-161193	ENSRNOG00000034240				FALSE	TRUE	FALSE	FALSE	FALSE	FALSE	FALSE	FALSE	TRUE	Intergenic_upstream	yes	91_PromF1	0.9753	-0.0600418	0.993307	0.783287	0.000907581	0.910046	6.7045e-05	0.0653578	BCL6 co-repressor
cg47471318_TC21	cg47471318	yes	no		no	Usp9x	Usp9x_Intergenic_upstream	chrX	10660542	10660544	3	*	Distal Intergenic	21	10511797	10630297	118501	2	363445	NM_001135893	-30245	ENSRNOG00000003261				FALSE	TRUE	FALSE	FALSE	FALSE	FALSE	FALSE	FALSE	TRUE	Intergenic_upstream	yes	55_EnhA14	0.851408	-0.707453	0.9994	-0.532283	0.0314789	0.115857	5.3962e-07	0.27698	ubiquitin specific peptidase 9, X-linked
cg47473113_TC21	cg47473113	yes	no		no	Ddx3x	Ddx3x_fiveUTR	chrX	10413929	10413931	3	*	Promoter (<=1kb)	21	10400366	10413984	13619	2	317335	NM_001108246	53	ENSRNOG00000023383	NM_001108246	317335	0	TRUE	FALSE	TRUE	TRUE	FALSE	TRUE	FALSE	FALSE	FALSE	fiveUTR	yes	94_PromF4	0.882363	0.472197	0.999111	0.591853	0.0199439	0.344347	1.18613e-06	0.215881	DEAD-box helicase 3, X-linked
cg47488591_TC11	cg47488591	yes	no		no	Maoa	Maoa_Exon	chrX	6571227	6571229	3	*	Exon (NM_033653/29253, exon 6 of 15)	21	6554698	6620722	66025	2	29253	NM_033653	49493	ENSRNOG00000002848	NM_033653	29253	0	TRUE	FALSE	FALSE	FALSE	FALSE	TRUE	FALSE	FALSE	FALSE	Exon	yes	48_EnhA7	0.996769	0.705002	0.957244	0.882519	1.56456e-05	0.1177	0.00270307	0.0198918	monoamine oxidase A
cg47492360_BC21	cg47492360	yes	no		no	Fundc1	Fundc1_Promoter	chrX	5550175	5550177	3	*	Promoter (<=1kb)	21	5549468	5566125	16658	1	363442	NM_001025027	707	ENSRNOG00000003470	NM_001025027	363442	0	TRUE	FALSE	TRUE	FALSE	FALSE	FALSE	TRUE	FALSE	FALSE	Promoter	yes	96_PromF6	0.983874	-0.237539	0.979754	0.229797	0.00038799	0.650393	0.000610718	0.661372	FUN14 domain containing 1
cg47507246_BC21	cg47507246	yes	no		no	Uba1	Uba1_Promoter	chrX	1741670	1741672	3	*	Promoter (<=1kb)	21	1723171	1741644	18474	2	314432	NM_001014080	-26	ENSRNOG00000019164	NM_001014080	314432	0	FALSE	TRUE	TRUE	FALSE	FALSE	FALSE	FALSE	FALSE	FALSE	Promoter	yes	94_PromF4	0.954804	0.375033	0.918011	0.160275	0.00301782	0.463825	0.00980773	0.761646	ubiquitin-like modifier activating enzyme 1
cg47507715_TC21	cg47507715	yes	no		no	Usp11	Usp11_Promoter	chrX	1704067	1704069	3	*	Promoter (<=1kb)	21	1687820	1703991	16172	2	408217	NM_001008861	-76	ENSRNOG00000009049	NM_001008861;NM_031077;NM_001004132	408217;81741;81741	0;0;0	FALSE	TRUE	TRUE	FALSE	FALSE	FALSE	FALSE	FALSE	FALSE	Promoter	yes	93_PromF3	0.957724	0.724065	0.991846	0.832103	0.00264315	0.103705	9.94552e-05	0.0399176	ubiquitin specific peptidase 11
cg47509045_TC21	cg47509045	yes	no		no																															yes	99_TSS2	0.958958	-0.255154	0.954446	0.430905	0.00249212	0.625574	0.00306546	0.393647
cg47551617_TC21	cg47551617	yes	no		no	Lonrf3	Lonrf3_Intron	chrX	122939684	122939686	3	*	Intron (NM_001191585/298322, intron 1 of 10)	21	122938035	122971578	33544	1	298322	NM_001191585	1649	ENSRNOG00000013092	NM_001191585	298322	0	TRUE	FALSE	FALSE	FALSE	FALSE	FALSE	TRUE	FALSE	FALSE	Intron	yes	95_PromF5	0.930292	0.924314	0.956844	-0.061126	0.00711938	0.00837578	0.00275348	0.908425	LON peptidase N-terminal domain and ring finger 3
cg47578619_TC21	cg47578619	yes	no		no	Gria3	Gria3_Promoter	chrX	127563127	127563129	3	*	Promoter (<=1kb)	21	127562660	127829763	267104	1	29628	NM_001112742	467	ENSRNOG00000007682	NM_001112742;NM_032990	29628;29628	0;0	TRUE	FALSE	TRUE	FALSE	FALSE	FALSE	TRUE	FALSE	FALSE	Promoter	yes	87_BivProm1	0.992482	0.0695062	0.997597	0.829909	8.45749e-05	0.895909	8.65245e-06	0.0409359	glutamate ionotropic receptor AMPA type subunit 3
cg47609871_BC11	cg47609871	yes	no		no	Zdhhc9	Zdhhc9_Promoter	chrX	135042511	135042513	3	*	Promoter (1-2kb)	21	135005171	135040996	35826	2	302808	NM_001039016	-1515	ENSRNOG00000004581	NM_001039016	302808	0	FALSE	TRUE	TRUE	FALSE	FALSE	FALSE	FALSE	FALSE	FALSE	Promoter	yes	19_ReprPC3	0.920633	0.591567	0.988379	0.697349	0.00919863	0.216159	0.000201799	0.123535	zinc finger DHHC-type palmitoyltransferase 9
cg47642787_BC21	cg47642787	yes	no		no	Pabir2	Pabir2_Intergenic_downstream	chrX	157883051	157883053	3	*	Distal Intergenic	21	157853993	157879939	25947	1	501647	NM_001166586	29058	ENSRNOG00000002285	NM_001166586	501647	0	FALSE	TRUE	FALSE	FALSE	FALSE	FALSE	FALSE	FALSE	TRUE	Intergenic_downstream	yes	86_DNase1	0.977187	0.817381	0.957797	0.663246	0.000774692	0.0469793	0.00263408	0.151011	PABIR family member 2
cg47642940_TC21	cg47642940	yes	no		no	Pabir2	Pabir2_Intron	chrX	158357015	158357017	3	*	Intron (NM_001166586/501647, intron 2 of 8)	21	158350824	158376771	25948	1	501647	NM_001166586	6191	ENSRNOG00000002285	NM_001166586	501647	0	TRUE	FALSE	FALSE	FALSE	FALSE	FALSE	TRUE	FALSE	FALSE	Intron	yes	77_Tx6	0.971743	-0.425576	0.970839	0.248234	0.00118642	0.400175	0.00126315	0.635297	PABIR family member 2
[truncated: 47 more rows]
